# Supplementary material for: Tracing the Evolutionary Pathways of Serogroup O78 Avian Pathogenic Escherichia coli
Source: Antibiotics (Basel). 2023 Dec 9;12(12):1714. doi: 10.3390/antibiotics12121714 (PMC10740950; doi:10.3390/antibiotics12121714)
Supplement: Supplementary file 1 [file antibiotics-12-01714-s001.zip]

Archive with 2 entries (2 files):
- Supplementary figures S1-S3_revision.pdf
- Supplementary tables S1-S14_revision.xlsx
