# Supplementary material for: Tracing the Evolutionary Pathways of Serogroup O78 Avian Pathogenic Escherichia coli
Source: Antibiotics (Basel). 2023 Dec 9;12(12):1714. doi: 10.3390/antibiotics12121714 (PMC10740950; doi:10.3390/antibiotics12121714)
Supplement: Supplementary file 1 [file antibiotics-12-01714-s001.zip › Supplementary tables S1-S14_revision.xlsx]

## Sheet: Table S1
Table S1. rpoB sequence types (RSTs) of E. coli strains.
Branch group	Haplotype No.	RST	Frequency (GenBank)	+Korean APEC	Total no.	Missense mutation	Host	Branch group	Haplotype No.	RST	Frequency (GenBank)	+Korean APEC	Total no.	Missense mutation	Host	Branch group	Haplotype No.	RST	Frequency (GenBank)	+Korean APEC	Total no.	Missense mutation	Host	Branch group	Haplotype No.	RST	Frequency (GenBank)	+Korean APEC	Total no.	Missense mutation	Host	Branch group	Haplotype No.	RST	Frequency (GenBank)	+Korean APEC	Total no.	Missense mutation	Host	Branch group	Haplotype No.	RST	Frequency (GenBank)	+Korean APEC	Total no.	Missense mutation	Host	Branch group	Haplotype No.
I-1	Haplotype 2	2-1	81	2 (MT)	83		Mixed	I-1	Haplotype 44	5-1	0	1 (O78)	1		Bird	I-1	Haplotype 86	7-20	1		1		Human	I-2	Haplotype 128	9-8	1		1		Bird	I-3	Haplotype 170	15-3	1		1		Unknown	I-2	Haplotype 212	22-8	1		1	Q1136K	Sheep	II	Haplotype 254
I-1	Haplotype 3	3-1	528	11 (O78)	539		Mixed	I-1	Haplotype 45	5-2	22		22		Unknown	I-1	Haplotype 87	7-21	1		1	N518D	Unknown	I-2	Haplotype 129	9-9	1		1		Swine	I-2	Haplotype 171	15-4	1		1		Unknown	II	Haplotype 213	22-9	1		1		Environment	I-2	Haplotype 255
I-1	Haplotype 4	3-2	19		19		Unknown	I-1	Haplotype 46	5-3	10		10		Unknown	I-1	Haplotype 88	7-22	1		1		Unknown	I-2	Haplotype 130	9-10	1		1		Swine	II	Haplotype 172	16-1	6		6		Unknown	I-2	Haplotype 214	23-1	28		28		Unknown	I-2	Haplotype 256
I-1	Haplotype 5	3-3	8		8		Unknown	I-1	Haplotype 47	5-4	4		4		Unknown	I-1	Haplotype 89	7-23	1		1		Human	I-2	Haplotype 131	9-11	1		1		Human	I-3	Haplotype 173	16-2	1		1		Unknown	II	Haplotype 215	23-2	6		6		Unknown	I-2	Haplotype 257
I-1	Haplotype 6	3-4	9		9		Unknown	I-1	Haplotype 48	5-5	3		3		Unknown	I-1	Haplotype 90	7-24	1		1	R994C	Human	I-2	Haplotype 132	9-12	1		1		Environment	II	Haplotype 174	16-3	1		1		Unknown	II	Haplotype 216	23-3	1		1		Human	I-2	Haplotype 258
I-1	Haplotype 7	3-5	3		3		Unknown	I-1	Haplotype 49	5-6	2		2		Unknown	I-1	Haplotype 91	7-25	1		1		Bird	I-1	Haplotype 133	9-13	1		1		Swine	I-3	Haplotype 175	16-4	1		1		Unknown	II	Haplotype 217	23-4	1		1		Swine	I-2	Haplotype 259
I-1	Haplotype 8	3-6	1		1		Swine	I-1	Haplotype 50	5-7	2		2		Unknown	I-1	Haplotype 92	7-26	1		1	D342E	Unknown	I-1	Haplotype 134	9-14	1		1		Bovine	II	Haplotype 176	16-5	0	1 (O25)	1		Bird	II	Haplotype 218	24-1	95		95		Mixed	I-2	Haplotype 260
I-1	Haplotype 9	3-7	1		1		Swine	I-1	Haplotype 51	5-8	1		1		Human	I-1	Haplotype 93	7-27	1		1	S531F	Unknown	I-1	Haplotype 135	9-15	1		1		Humans	II	Haplotype 177	17-1	1		1		Unknown	I-2	Haplotype 219	24-2	4		4		Unknown	I-2	Haplotype 261
I-1	Haplotype 10	3-8	1		1		Bovine	I-1	Haplotype 52	5-9	3		3		Unknown	I-1	Haplotype 94	7-28	1		1		Bovine	I-2	Haplotype 136	9-16	3		3		Unknown	I-3	Haplotype 178	17-2	1		1	Q219H	Unknown	II	Haplotype 220	24-3	1		1		Human	I-2	Haplotype 262
I-1	Haplotype 11	3-9	1		1		Human	I-1	Haplotype 53	5-10	2		2	I302V	Unknown	I-1	Haplotype 95	7-29	1		1		Bird	I-1	Haplotype 137	0	14		14	E835K	Unknown	I-2	Haplotype 179	18-1	7		7		Unknown	II	Haplotype 221	24-4	2		2		Unknown	I-2	Haplotype 263
I-1	Haplotype 12	3-10	1		1	G780D	Human	I-1	Haplotype 54	5-11	1		1	T595I	Swine	I-1	Haplotype 96	7-30	3		3		Unknown	II	Haplotype 138	9-18	0	1 (O15)	1		Bird	I-2	Haplotype 180	18-2	4		4	R557C	Unknown	I-2	Haplotype 222	24-5	1		1		Bovine	I-2	Haplotype 264
I-1	Haplotype 13	3-11	1		1		Bovine	I-1	Haplotype 55	5-12	1		1	I905C	Unknown	I-1	Haplotype 97	7-31	2		2		Unknown	I-2	Haplotype 139	9-19	0	1 (O15)	1		Bird	II	Haplotype 181	19-1	43		43		Unknown	II	Haplotype 223	24-6	1		1		Environment	I-2	Haplotype 265
I-1	Haplotype 14	4-1	27		27		Unknown	I-1	Haplotype 56	5-13	1		1		Bird	I-1	Haplotype 98	7-32	1		1	K1262Q	Unknown	I-3	Haplotype 140	10-1	3		3		Mixed	I-2	Haplotype 182	19-2	2		2		Bird	II	Haplotype 224	24-7	1		1		Sheep	I-2	Haplotype 266
I-1	Haplotype 15	4-2	18	1 (O9)	19		Bird	I-1	Haplotype 57	5-14	1		1	R994C	Bird	I-1	Haplotype 99	7-33	1		1	V871L	Human	I-2	Haplotype 141	10-2	1		1		Swine	I-3	Haplotype 183	19-3	2		2		Unknown	I-2	Haplotype 225	25-1	277		277		Mixed	I-2	Haplotype 267
I-1	Haplotype 16	4-3	8		8	I302V	Unknown	I-1	Haplotype 58	5-15	1		1		Deer	I-1	Haplotype 100	7-34	1		1		Human	I-2	Haplotype 142	10-3	4		4		Unknown	I-2&I-3	Haplotype 184	19-4	1		1		Plant	I-2	Haplotype 226	25-2	1		1		Environment	I-2	Haplotype 268
I-1	Haplotype 17	4-4	12	14 (O78)	26		Mixed	I-1	Haplotype 59	5-16	1		1	H330L	Swine	I-1	Haplotype 101	7-35	1		1		Bird	I-2	Haplotype 143	10-4	5		5		Unknown	II	Haplotype 185	19-5	1		1		Unknown	I-2	Haplotype 227	25-3	1		1		Unknown	I-2	Haplotype 269
I-1	Haplotype 18	4-5	0	1 (O78)	1		Bird	I-1	Haplotype 60	5-17	1		1		Human	I-1	Haplotype 102	7-36	1		1		Bird	I-2	Haplotype 144	10-5	1		1		Human	II	Haplotype 186	19-6	1		1		Bovine	I-2	Haplotype 228	26-1	24		24		Unknown	I-2	Haplotype 270
I-1	Haplotype 19	4-6	5		5		Unknown	I-1	Haplotype 61	5-18	1		1	V71A	Human	I-1	Haplotype 103	7-37	1		1		Swine	I-2	Haplotype 145	10-6	1		1		Swine	II	Haplotype 187	20-1	79	1 (O25)	80		Mixed	I-3	Haplotype 229	26-2	2		2		Unknown	I-2	Haplotype 271
I-1	Haplotype 20	4-7	2		2	F186L	Unknown	I-1	Haplotype 62	5-19	1		1		Unknown	I-1	Haplotype 104	7-38	1		1		Swine	I-1	Haplotype 146	11-1	2		2		Unknown	I-3	Haplotype 188	20-2	6		6		Unknown	I-2	Haplotype 230	26-3	1		1		Human	I-2	Haplotype 272
I-1	Haplotype 21	4-8	3		3		Unknown	I-1	Haplotype 63	5-20	6		6	K988N	Sheep	I-1	Haplotype 105	7-39	1		1		Swine	I-3	Haplotype 147	11-2	1		1		Sheep	I-2	Haplotype 189	20-3	6		6		Unknown	I-2	Haplotype 231	26-4	1		1	R994S	Bovine	I-2	Haplotype 273
I-1	Haplotype 22	4-9	1		1		Bird	I-1	Haplotype 64	6-1	391	2 (NT)	393		Mixed	I-1	Haplotype 106	7-40	1		1	A381V	Environment	I-3	Haplotype 148	11-3	2		2		Unknown	II	Haplotype 190	20-4	2		2		Unknown	I-2	Haplotype 232	26-5	2		2	G329A	Unknown	I-2	Haplotype 274
I-1	Haplotype 23	4-10	1		1	Y726F	Bovine	I-1	Haplotype 65	6-2	11		11	G418A	Unknown	I-1	Haplotype 107	7-41	1		1		Environment	I-2	Haplotype 149	12-1	4		4		Unknown	II	Haplotype 191	20-5	1		1		Human	I-3	Haplotype 233	26-6	1		1		Monkey	I-2	Haplotype 275
I-1	Haplotype 24	4-11	1		1		Environment	I-1	Haplotype 66	6-3	0	1 (O2)	1		Bird	I-1	Haplotype 108	7-42	1		1		Unknown	I-1	Haplotype 150	12-2	7		7		Unknown	II	Haplotype 192	20-6	1		1		Human	I-2	Haplotype 234	26-7	1		1		NR	I-2	Haplotype 276
I-1	Haplotype 25	4-12	2		2		Unknown	I-1	Haplotype 67	7-1	93		93		Mixed	I-1	Haplotype 109	7-43	1		1	G168D	Unknown	I-1	Haplotype 151	12-3	1		1	G774S	Bird	II	Haplotype 193	20-7	1		1	N193S	Human	I-3	Haplotype 235	27-1	51		51		Mixed	I-2	Haplotype 277
I-1	Haplotype 26	4-13	1		1		Goat	I-1	Haplotype 68	7-2	33		33		Unknown	I-1	Haplotype 110	7-44	0	1 (OgN12)	1		Bird	I-1	Haplotype 152	12-4	2		2		Unknown	I-2	Haplotype 194	20-8	4		4		Unknown	I-2	Haplotype 236	27-2	1		1		Swine	I-2	Haplotype 278
I-1	Haplotype 27	4-14	2		2	I905S	Unknown	I-3	Haplotype 69	7-3	16		16		Mixed	I-2	Haplotype 111	8-1	125	4 (O88)	129		Mixed	I-3	Haplotype 153	12-5	2		2		Unknown	I-2	Haplotype 195	20-9	0	1 (O24)	1		Bird	I-3	Haplotype 237	27-3	1		1		Monkey	I-2	Haplotype 279
I-1	Haplotype 28	4-15	6		6		Unknown	I-1	Haplotype 70	7-4	9		9		Mixed	I-1	Haplotype 112	8-2	6		6		Unknown	I-1	Haplotype 154	12-6	0	1 (O78)	1	T141S-F195L-V196A-L204PL213V-K422R	Bird	I-2	Haplotype 196	21-1	25	7 (O78, MT)	32		Mixed	II	Haplotype 238	28-1	10		10		Unknown	I-2	Haplotype 280
I-1	Haplotype 29	4-16	1		1		Unknown	I-1	Haplotype 71	7-5	6		6		Unknown	I-1	Haplotype 113	8-3	2		2	K236N	Unknown	I-4	Haplotype 155	13-1	24	1 (O131)	25		Mixed	II	Haplotype 197	21-2	5		5		Unknown	I-2	Haplotype 239	28-2	2		2		Unknown	I-3	Haplotype 281
I-1	Haplotype 30	4-17	1		1		Human	I-1	Haplotype 72	7-6	5		5		Unknown	I-1	Haplotype 114	8-4	2		2		Unknown	I-2	Haplotype 156	13-2	8		8		Mixed	I-3	Haplotype 198	21-3	4		4	Q1136K	Unknown	I-3	Haplotype 240	28-3	1		1		Human	I-2	Haplotype 282
I-1	Haplotype 31	4-18	1		1	D596G	Human	I-1	Haplotype 73	7-7	4		4		Unknown	I-1	Haplotype 115	8-5	1		1	A1130V	Swine	I-1	Haplotype 157	13-3	1		1	S509R	Dog	II	Haplotype 199	21-4	3		3	R694C	Unknown	I-3	Haplotype 241	28-4	3		3	R996H	Unknown	I-2	Haplotype 283
I-1	Haplotype 32	4-19	1		1	A323V	Human	I-1	Haplotype 74	7-8	3		3	D516V	Unknown	I-1	Haplotype 116	8-6	1		1		Human	I-1	Haplotype 158	13-4	1		1		Bovine	II	Haplotype 200	21-5	2		2		Unknown	I-3	Haplotype 242	28-5	1		1		Human	I-2	Haplotype 284
I-1	Haplotype 33	4-20	1		1		Unknown	I-1	Haplotype 75	7-9	3		3		Unknown	I-1	Haplotype 117	8-7	1		1		Environment	I-1	Haplotype 159	13-5	1		1		Unknown	I-2	Haplotype 201	21-6	2		2		Unknown	I-2	Haplotype 243	29-1	21	1 (MT)	22		Mixed	I-2	Haplotype 285
I-1	Haplotype 34	4-21	1		1		Bovine	I-1	Haplotype 76	7-10	4		4	V146F	Unknown	I-1	Haplotype 118	8-8	1		1	A293V	Bird	I-3	Haplotype 160	13-6	1		1	H330Y	Swine	II	Haplotype 202	21-7	1		1		Bovine	I-2	Haplotype 244	29-2	4		4		Unknown	I-2	Haplotype 286
I-1	Haplotype 35	4-22	1		1		Swine	I-1	Haplotype 77	7-11	2		2		Unknown	I-1	Haplotype 119	8-9	1		1		Unknown	I-3	Haplotype 161	14-1	11	2 (MT)	13		Mixed	I-2	Haplotype 203	21-8	2		2	Q1136K	Unknown	I-2	Haplotype 245	31-1	1		1	P567S	NR	I-2	Haplotype 287
I-1	Haplotype 36	4-23	2		2		Unknown	I-1	Haplotype 78	7-12	2		2		Unknown	I-2&I-3	Haplotype 120	8-10	1		1		Bird	I-2	Haplotype 162	14-2	3		3	S863T	Unknown	I-2&I-3	Haplotype 204	21-9	1		1		Human	I-2	Haplotype 246	31-2	1		1		Human	I-2	Haplotype 288
I-1	Haplotype 37	4-24	1		1	G544S	Unknown	I-1	Haplotype 79	7-13	2		2		Bird	I-2	Haplotype 121	9-1	4		4		Mixed	I-2	Haplotype 163	14-3	1		1		Swine	I-2	Haplotype 205	22-1	3		3		Unknown	I-2	Haplotype 247	31-3	2		2		Unknown	I-2	Haplotype 289
I-1	Haplotype 38	4-25	1		1		Human	I-1	Haplotype 80	7-14	1		1		Bird	I-1	Haplotype 122	9-2	2		2		Unknown	I-2	Haplotype 164	14-4	1		1		Human	I-2	Haplotype 206	22-2	1		1		Bird	I-2	Haplotype 248	32-1	225		225		Human	I-2	Haplotype 290
I-1	Haplotype 39	4-26	1		1		Human	I-1	Haplotype 81	7-15	1		1		Swine	I-2	Haplotype 123	9-3	1		1		Unknown	I-2	Haplotype 165	14-5	1		1		Bovine	I-3	Haplotype 207	22-3	1		1		Human	I-2	Haplotype 249	32-2	3		3		Unknown	I-2	Haplotype 291
I-1	Haplotype 40	4-27	2		2		Unknown	I-1	Haplotype 82	7-16	1		1		Human	I-2	Haplotype 124	9-4	1		1	E316G	Human	I-2	Haplotype 166	14-6	1		1		Human	II	Haplotype 208	22-4	1		1		Sheep	I-2	Haplotype 250	32-3	1		1		Human	I-2	Haplotype 292
I-1	Haplotype 41	4-28	1		1		Environment	I-1	Haplotype 83	7-17	1		1		Swine	I-2	Haplotype 125	9-5	2		2		Unknown	I-3	Haplotype 167	14-7	1		1		Swine	I-2	Haplotype 209	22-5	1		1		Bovine	I-2	Haplotype 251	33-1	4		4		Unknown	I-2	Haplotype 293
I-1	Haplotype 42	4-29	1		1		Environment	I-1	Haplotype 84	7-18	1		1		Bovine	I-2	Haplotype 126	9-6	1		1		Swine	I-3	Haplotype 168	15-1	7		7		Unknown	I-2	Haplotype 210	22-6	1		1		Human	I-2	Haplotype 252	33-2	4		4	D485E	Unknown	I-2	Haplotype 294
I-1	Haplotype 43	4-30	0	1(MT)	1	Y47C	Bird	I-1	Haplotype 85	7-19	1		1		Swine	I-4	Haplotype 127	9-7	1		1		Human	I-3	Haplotype 169	15-2	1		1		Swine	I-2	Haplotype 211	22-7	1		1		Human	I-2	Haplotype 253	33-3	3		3		Unknown	I-2	Haplotype 295
[truncated: 14 more columns]

## Sheet: Table S2
Table S2. O78 E. coli strains among the analyzed E. coli strains.
Genome type	Strain	Serotype/pathotype	RST	mPPT	O ag cluster (identity %)	Genome (bp)	Accession no.	Country	Isolation source	Genome coverage(%)/identity(%)				RST3-1 CRISPR		RST4-4 CRISPR		RST21-1 CRISPR
										WS3294A (RST3-1_G2)	E19057 (RST3-1)	E19025 (RST4-4)	E12049 (RST21-1)	CRT1	CRT2	CRT-1	CRT-2	CRT1	CRT2
RST3-1_G1	FDAARGOS_1058	O78:H4	3-1	2(2)-4	99.99	5173590	CP065970.1	Germany	Unknown	91/99.11	95/99.90	91/99.47	86/98.14	CRT1_1-6	CRT2_1, 2, 5, 9	No match	No match	No match	No match
RST3-1_G1	18SC05VL02-EC	O78:H9	3-1	8-9	99.98	5156783	CP063736.1	USA	Veal	90/99.23	95/99.98	90/99.26	86/98.13	CRT1_1, 3-8	CRT2_7, 9	No match	No match	No match	No match
RST3-1_G1	789	O78:H19/APEC	3-1	1-2(2)-4	99.97	5017219	CP010315.1	Germany	Chicken	90/99.45	95/99.70	92/99.32	89/98.14	CRT1_1-8	CRT2_1-6	No match	No match	No match	No match
RST3-1_G1	NC19	O78:H9/APEC	3-1	null	99.9	4820788	CP076654.1	China	Duck visceral	88/99.22	95/99.98	93/99.39	89/98.10	CRT1_1-3, 5, 6	CRT2_1-9	No match	No match	No match	No match
RST3-1_G1	APEC O78	O78:H9/APEC	3-1	3(2)-4	99.9	4798435	CP004009.1	USA	Unknown	89/99.04	97/99.99	94/99.39	89/98.10	CRT1_1-8	CRT2_1-9	No match	No match	No match	No match
RST3-1_G1	ACN001	O78:H9/APEC	3-1	2-5-6	99.9	4936576	CP007442.1	China	Chicken	90/99.22	95/99.97	92/99.39	88/98.10	CRT1_1-8	CRT2_1-9	No match	No match	No match	No match
RST3-1_G1	ACN002	O78:H9/APEC	3-1	2-3-5	99.89	4879931	CP007491.1	China	Unknown	89/99.35	96/99.98	93/99.39	89/98.10	CRT1_1-8	CRT2_1-3, 5-9	No match	No match	No match	No match
RST3-1_G1	RHB17-C10	O78:H9	3-1	2-5-12	99.9	4800647	CP057693.1	UK	Pig feces	89/99.23	95/99.97	94/99.37	90/98.10	CRT1_1-3, 6-8	CRT2_1-9	No match	No match	No match	No match
RST3-1_G1	AR_0069	O78:H9	3-1	null	99.87	4658583	CP020055.1	USA	Unknown	89/99.34	95/99.97	94/99.37	90/98.11	CRT1_1, 6, 7	CRT2_1, 5, 7-9	No match	No match	No match	No match
RST3-1_G2	WS3294A	O78:H18/ETEC	3-1	4-6-7-11	99.88	4996164	CP035819.1	Egypt	Human feces	100/100	90/99.23	93/99.73	86/98.16	No match	No match	CRT1_1-5, 12-17, 19-27	CRT2_1-10	No match	No match
RST3-1_G3	AH01	O78:H21	3-1	2-3-4-5	99.84	4886157	CP055251.1	China	Chicken	91/99.41	91/99.47	95/99.32	88/99.25	No match	No match	No match	No match	No match	No match
RST3-1_G4	ATCC 43896	O78:H12/ETEC	3-1	2-4-7	99.88	5088038	CP024278.1	USA	Human diarrehal feces	94/99.35	91/99.21	91/99.25	85/98.08	No match	No match	No match	No match	No match	No match
RST3-1_G4	L3_E36_ETEC	O78:H12/ETEC	3-1	2-5-7	99.88	5151162	LR882997.1	UK	Unknown	94/99.40	91/99.12	90/99.25	85/98.07	No match	No match	No match	No match	No match	No match
RST3-1_G4	00-3279	O78:H12	3-1	2(2)-5-7	99.88	5116580	CP024293.1	USA	Unknown	93/99.40	91/99.24	90/99.54	85/98.07	No match	No match	No match	No match	No match	No match
	025542-1	O78:H12/ETEC	4-30	2-5(2)	99.88	5111482	CP035832.1	Bangladesh	Human feces	94/99.44	91/99.25	91/99.25	86/98.08	No match	No match	No match	No match	No match	No match
	H10407	O78:H11:K80/ETEC	6-1	2(2)-3(2)-7	99.83	5153435	FN649414.1	Bangladesh	Human	89/98.78	91/99.18	89/98.78	85/98.34	No match	No match	No match	No match	No match	No match
	H3	O78:H2	6-1	6-11	99.96	4906030	CP028732.1	Mexico	Human feces	87/98.78	90/99.09	90/98.78	86/98.35	No match	No match	No match	No match	No match	CRT2_1
	QE11-421	O78:H11	6-1	2-3-4	99.89	4622863	CP048821.1	China	Human sputum	86/98.78	93/98.82	93/98.78	89/98.36	No match	No match	No match	No match	No match	CRT2_1
	3	O78:H4	7-3	1-2-4-11	99.85	5211633	CP084096.1	China	Human sputum	89/98.44	89/98.62	89/99.78	87/99.85	No match	No match	No match	No match	No match	No match
	PSUO78	O78:H4/APEC	21-1	2-4-5-7	99.85	4988493	CP012112.1	USA	Layer chicken peritonitis	87/98.15	87/98.09	87/98.13	95/99.84	No match	No match	No match	No match	CRT1_1-7, 9	CRT2_1-7, 10, 13-18, 21, 22, 25

## Sheet: Table S3
Table S3. RSTs of Shigella species.
Common RST	Shigella spp.	No. of strain	Unique RST	Shigella spp.	No. of strain
3-1	S. flexneri	7	5-21	S. dysenteriae	9
	S. sonnei	1	6-4	S. flexneri	12
3-4	S. flexneri	2	6-5	S. flexneri	2
6-1	S. flexneri	13		S. boydii	2
8-1	S. flexneri	4	6-6	S. boydii	1
	S. sp. PAMC28760	1	6-7	S. boydii	1
9-5	S. flexneri	1
9-16	S. dysenteriae	2
13-1	S. flexneri	2
21-9	S. sonnei	1
46-1	S. flexneri	1

## Sheet: Table S4
Table S4. In silico genetic characterization of RST2-1 E. coli strains.
Genome type	Strain	Serotype/pathotype	Genome (bp)	Accession no.	Country	Isolation source	mPPT	Genome coverage(%)/identity(%)
								2014C-4639 (RST2-1_G1)	NT1N25 (RST2-1_G2)	E123WT (RST3-1)
RST2-1_G1	2014C-4639	O26:H11	5325246	CP027361.1	USA	CDC	2(4)-7-9-10(2)-14(4)	100/100_G1	89/99.52	85/99.40
RST2-1_G1	2014C-3057	O26:H11	5645983	CP027387.1	USA	Human feces	2(5)-7-9-10(2)-12-14(4)	99/99.99	94.99.53	90/99.26
RST2-1_G1	2012C-4606	O26:H11/STEC	5647195	CP027352.1	USA	Human feces	2(5)-7-9-10(2)-12-14(4)	99/99.99	94/99.52	90/99.25
RST2-1_G1	11368	O26:H11/EHEC	5697240	AP010953.1	Japan	Unknown	2(5)-7(2)-9-10(2)-12-14(4)	99/99.99	94/99.53	90/99.25
RST2-1_G1	2013C-3996	O26:H11	5858866	CP027572.1	USA	Human feces	2(5)-7(3)-9-10(2)-14(4)-15(2)	99/99.99	94/99.53	90/99.27
RST2-1_G1	2015C-4944	O26:H11	5802748	CP027390.1	USA	Human feces	2(5)-7-8-9-10(2)-12-14(4)-15	99/99.99	94/99.49	90/99.26
RST2-1_G1	RM10386	O26:H11	5785882	CP028126.1	USA	Cattle feces	2(5)-7-8-9-10(2)-12-14(4)-15	99/99.99	94/99.53	90/99.26
RST2-1_G1	RM8426	O26:H11	5648177	CP028116.1	USA	Creek (Env)	2(5)-7-9-10(2)-12-14(4)	99/99.99	94/99.52	90/99.25
RST2-1_G1	FWSEC0001	O26:H11	5697154	CP031922.1	Canada	Human	2(3)-7-9-10(2)-12-14(7)	99/99.98	94/99.51	90/99.26
RST2-1_G1	CFSAN027346	O26:H11	5592581	CP037945.1	USA	Human	2(5)-7-9-10(2)-14(4)	99/99.98	94/99.49	90/99.19
RST2-1_G1	FORC_028	O26:H11	5704396	CP012693.1	Korea	Human feces	2(3)-7-9-10(2)-12-14(5)	99/99.98	94/99.51	90/99.16
RST2-1_G1	97-3250	O26:H11	5942969	CP027599.1	USA	Human feces	2(4)-7-8(2)-9-10(2)-14(5)-15	99/99.98	94/99.05	90/99.16
RST2-1_G1	E2865	O26:H11	5678205	AP018808.1	Japan	Cattle feces	2(4)-7-8-9-10(2)-14(4)	99/99.98	94/99.48	90/99.28
RST2-1_G1	CFSAN027343	O26:H11	5689156	CP037943.1	Argentina	Human	2(5)-7-9-10(2)-12-14(5)	98/99.97	94/99.53	90/99.26
RST2-1_G1	NCCP 14540	O26:H11	5538597	CP042982.1	Korea	Human feces	2(3)-7-9-10(2)-12-14(5)	96/99.97	91.99.50	88/99.39
RST2-1_G1	AUSMDU00014361	O26:H11	5570476	CP045827.1	Australia	Human	2-10(5)-14(6)-15	96/99.96	94.99.50	90/99.16
RST2-1_G1	STEC416	O26:H11/STEC	5714219	CP061241.1	China	Human	2(4)-7-9-10(2)-12(2)-14(5)	98/99.93	94.99.50	90/99.23
RST2-1_G1	STEC508	O26:H11/STEC	5637793	CP060103.1	China	Human	2(4)-7(2)-9-10(2)-12(2)-14(4)	98/99.97	94.99.52	90/99.26
RST2-1_G1	MBT-5	O26:H11/ST21	5705580	CP058682.2	Germany	Mixed salad leaves	2(4)-9-10(2)-12-14(7)	98/99.98	94/99.51	90/99.26
RST2-1_G1	2013C-4538	O118/O152:H16	5680428	CP027582.1	USA	Human feces	2(4)-4-7-8-10(2)-12-14(5)	98/99.97	94/99.49	91/99.01
RST2-1_G1	2013C-3252	O69:H11	5636732	CP027442.1	USA	Human feces	2(4)-7-10(2)-12-14(6)	97/99.98	94/99.51	90/99.26
RST2-1_G1	2014C-3051	O71:H11	5597475	CP027338.1	USA	Human feces	2(4)-7-10(2)-12-14(6)	97/99.97	94/99.51	90/99.26
RST2-1_G1	2013C-4187	O71:H11	5509931	CP027546.1	USA	Human feces	2(4)-7-10(2)-12-14(5)	97/99.97	94/99.52	90/99.26
RST2-1_G1	2013C-4225	O103:H11	5646446	CP027577.1	USA	Human feces	2(3)-4-7-10(2)-12(2)-14(6)	98/99.97	94/99.52	91/99.26
RST2-1_G1	RM8385	O103:H11	5631913	CP028112.1	USA	Cattle feces	2(3)-4-7-10(2)-12(2)-14(6)	98/99.97	94/99.51	91/99.26
RST2-1_G1	2014C-3050	O118/O151:H16/STEC	5671594	CP027472.1	USA	Human feces	2(4)-4-7-10(2)-12-14(5)	98/99.98	94/99.51	91/99.26
RST2-1_G1	2013C-3513	O123/O186:H11	5584939	CP027555.1	USA	Human	2(4)-7-10(2)-12-14(6)	97/99.97	93/99.52	89/99.26
RST2-1_G1	2013C-3304	O71:H8/STEC	5310050	CP027593.1	USA	Human feces	2(2)-7-10(2)-12-13-14(5)	93/99.91	94/98.75	89/99.47
RST2-1_G1	2015C-4498	O117:H8	5434442	CP027552.1	USA	Human rectal swab	2(2)-7-8-10(2)-12-14(5)-15	93/99.92	94/98.47	90/99.27
RST2-1_G1	2013C-3342	O117:H8	5489451	CP027766.1	USA	Human feces	2(2)-7-10(2)-12-13(2)-14(5)-15	93/99.92	94/98.47	90/99.27
RST2-1_G1	STEC509	O8:H19	4871415	CP060102.1	China	Human	1-2-4-6-12(2)	87/99.97	93/99.28	91/98.78
RST2-1_G2	NT1N25	O102:H6	4678425	CP075484.1	China	Pig farm	null	89/99.52	100/100	87.98.74
RST2-1_G2	NT1W25	O102:H6	4681062	CP075477.1	China	Pig farm	null	89/99.52	100/100	87.98.74
RST2-1_G2	E-T207	O70:H10	4903210	CP090277.1	China	Human	6-7	85/99.48	97/99.99	88/99.35
RST2-1_G2	CFT073	O23:H16	4721099	CP028309.1	Pakistan	Human urine	2-9	87/99.38	95/99.98	89/99.36
RST2-1_G2	STEC17-190	O91:H10	5163918	CP075649.1	Switzerland	Human feces	2(2)-10-13	84/99.35	95/99.97	89/99.27
RST2-1_G2	2014-01-7375	O23:H16	4998981	LR882057.1	Norway	Broiler chicken	2-6-8	85/99.43	95/99.97	89/99.36
RST2-1_G2	CVM N18EC0432	O23:H16	4933292	CP048290.1	USA	Chicken wings	2-4-6-7	86/99.59	95/99.86	90/99.36
RST2-1_G2	RHB11-C04	O8:H10	4712803	CP057893.1	UK	Cattle feces	2(2)-3	89/99.54	94/99.75	88/99.25
RST2-1_G2	RHB21-C11	O8:H10	4789603	CP057600.1	UK	Cattle feces	2-3	88/99.22	94/99.72	89/99.29
RST2-1_G2	RHB17-C02	O8:H10	4697686	CP057713.1	UK	Pig feces	2(2)-3	89/99.54	94/99.75	88/99.25
RST2-1_G2	RHB13-C18	O153:H10	4621793	CP057829.1	UK	Pig feces	null	89/99.53	96/99.99	87/99.37
RST2-1_G2	WP8-S17-ESBL-05	O37:H2	4814091	AP022215.1	Japan	Wastewater	2-6	88/99.53	95/99.96	88/99.22
RST2-1_G2	E24377A	O23:H16	4721864	CP028308.1	Pakistan	Human urine	2-9	87/99.38	94/99.98	88/99.36
RST2-1_G2	H2	O133:H25	4816573	CP028733.1	Mexico	Human feces	4-5	87/99.52	94/99.75	88/99.25
RST2-1_G2	FAP1	O23:H16	4874804	CP009578.1	Netherlands	Pig feces	2-4-5	87/99.44	95/99.76	91/99.29
RST2-1_G2	2-1	O23:H16	4915506	CP097198.1	China	Pig	2-6-7	86/99.43	95/99.86	89/99.26
RST2-1_G2	90-1	O8:H10	4801182	CP050047.1	China	Broiler chicken	2-3-4	87/99.44	94/99.74	89/99.32
RST2-1_G2	13TMH22	O23:H16	4790436	CP019256.1	Hong Kong	Human urine	2-4-6-9	86/99.43	94/99.86	88/99.26
RST2-1_G2	BR25-DEC	O9/O30:H25	4818513	CP035331.1	Brazil	Human urine	null	85/99.44	94/99.76	88/99.25
RST2-1_G2	AMSCJX02	O45:H16	4784688	CP031105.1	China	Giant Panda feces	1-2-4-5	87/99.44	94/99.86	89/99.29
RST2-1_G2	RHB38-C10	O121:H10	5051395	CP057090.1	UK	Pig feces	1-2-3-6-7	85/99.40	94/99.72	88/99.41
RST2-1_G2	E24377A	O139:H28	4979619	CP000800.1	USA	Unknown	2	85/99.12	94/99.72	89/99.26
RST2-1_G2	PM4-5	ONT:H7	4781404	CP096834.1	China	Cecum (slaughter house)	2-6-9-14	89/99.19	95/99.70	88/99.23
RST2-1_G2	UR21/11-869	ONT:H7	4902782	OU342919.1	UK	Wastewater	1-2-4(2)	86/99.19	94/99.74	90/99.26
RST2-1_G2	RHB21-C20	O120:H10	4965657	CP057594.1	UK	Cattle feces	2(2)-6-7	86/99.28	94/99.84	89/99.19
RST2-1_G2	RHB24-C11	ONT:H7	5062856	CP057491.1	UK	Sheep feces	2(2)-3-4-5(2)	86/99.21	94/99.73	91/99.31
RST2-1_G2	RHB24-C21	ONT:H7	5063391	CP057485.1	UK	Sheep feces	2(2)-3-4-5(2)	86/99.21	94/99.73	91/99.31
RST2-1_G3	13E0780	O156:H25	5371291	CP020106.1	Germany	Cattle	2(2)-6-8-10-13(2)-14(3)-15	89/99.19	93/99.53	89/99.15
RST2-1_G3	2014C-3061	O156:H25	5303935	CP027548.1	USA	Human feces	2(3)-6-13(2)-14(2)-15	87/99.18	93/99.39	89/99.22
RST2-1_G3	STEC865	O146:H10/STEC	4798146	CP060099.1	China	Human	2-10-15	89/99.28	93/99.28	88/99.26
RST2-1_G3	STEC866	O146:H10/STEC	4798037	CP060097.1	China	Human	2-10-15	89/99.28	93/99.28	88/99.26
RST2-1_G3	ST866	O146:H10	4798159	CP077646.1	China	Human with food poisoning	2-10	89/99.44	93/99.28	88/99.26
RST2-1_G3	ST865	O146:H10	4797801	CP077649.1	China	Human with food poisoning	2-10-15	89/99.44	93/99.28	88/99.26
	DC5_C10	O173:H7	4764972	CP097129.1	USA	Water	2-5-6(2)	88/99.34	93/99.16	88/99.12
	MRE600	O150:H9	4827745	CP014197.1	UK	Environment	5-10-14	87/98.96	88/99.38	90/99.24
	Colony139	ONT:H16	4733683	CP078591.1	Thailand	Human rectal swab	null	82/99.37	86/99.94	81/99.20
	Colony574	ONT:H16	4733683	CP078575.1	Thailand	Food borne outbreak	null	82/99.37	87/99.94	82/99.20

## Sheet: Table S5
Table S5. In silico genetic characterization of RST3-1 E. coli strains..
Genome type	Strain	Serotype	Genome (bp)	MLST	Accession no.	Country	Isolation source	mPPT	Genome coverage(%)/identity(%)				RST3-1 CRISPR (APECO78)		RST4-4 CRISPR (hypothetical progenitor)
									AMA1167 (RST3-1_G1)	E-T654 (RST3-1_G2)	E123 (RST3-1)	E19025 (RST4-4)	CRT_1	CRT_2	CRT_1	CRT_2
RST3-1_G1	AMA1167	O8:H9	4767526	ST410(Cplx ST23); Pasteur ST692	CP024801.1	Denmark	Human liver	null	100/100	92/99.32	91/99.98	87/99.27	CRT1_1-8	CRT2_1-9	No match	No match
RST3-1_G1	E2	O8:H9	4741120		CP048915.1	Egypt	Human ascitic fluid	null	99/100	92/99.33	91/99.98	87/99.27	CRT1_1-8	CRT2_1-9	No match	No match
RST3-1_G1	114	O8:H9	4755648		CP087570.1	China	Human urine	null	99/99.99	92/99.32	90/99.97	86/99.27	CRT1_1-8	CRT2_1-9	No match	No match
RST3-1_G1	BA22372	O8:H9	4759293		CP040397.1	India	Human blood	9	98/99.99	92/99.31	90/99.97	86/99.27	CRT1_1-8	CRT2_1-9	No match	No match
RST3-1_G1	NIPH17_0036	O8:H9	4780380		AP024561.1	Cambodia	Human urine	null	98/99.98	92/99.25	90/99.96	87/99.23	CRT1_1-8	CRT2_1-9	No match	No match
RST3-1_G1	1EC187	O8:H9	4847148		CP061108.1	Ghana	Human	null	97/99.99	92/99.43	91/99.97	87/99.40	CRT1_1-8	CRT2_1-9	No match	No match
RST3-1_G1	E-T344-1	O8:H9	4715879		CP090285.1	China	Human	null	99/100	92/99.32	90/99.98	86/99.27	CRT1_1-8	CRT2_1-9	No match	No match
RST3-1_G1	124	O8:H9	4731258		CP048344.1	Switzerland	Environment	null	99/99.98	92/99.32	90/99.97	86/99.35	CRT1_1-8	CRT2_1-9	No match	No match
RST3-1_G1	38	O8:H9	4738863		CP048376.1	Switzerland	Environment	null	99/99.99	92/99.33	91/99.98	87/99.27	CRT1_1-8	CRT2_1-9	No match	No match
RST3-1_G1	RHB13-C24	O8:H9	4749279		CP055964.1	UK	Pig feces	5	94/99.98	92/99.43	92/99.99	87/99.40	CRT1_1-8	CRT2_1-9	No match	No match
RST3-1_G1	EcMAD1	O8:H9	4747851		LR595691.1	France	Unknown	null	99/100	92/99.32	90/99.98	87/99.27	CRT1_1-8	CRT2_1-9	No match	No match
RST3-1_G1	WCHEC020031	O8:H9	4750764		CP033401.1	China	Human	null	99/100	92/99.32	91/99.98	87/99.27	CRT1_1-6, 8	CRT2_1-9	No match	No match
RST3-1_G1	SCEC020026	O8:H9	4763166		CP034958.1	China	Human	null	99/100	92/99.32	91/99.98	87/99.27	CRT1_1-6, 8	CRT2_1-9	No match	No match
RST3-1_G1	K71-77	O8:H9	4934660		CP040886.1	Norway	Human blood	9	97/99.99	92/99.43	92/99.98	88/99.40	CRT1_1-7	CRT2_1-3, 5-9	No match	No match
RST3-1_G1	2016-17-292	O8:H9	4841444		LR882493.1	Norway	Red fox	5-6-9(2)	94/99.98	93/99.42	93/99.99	88/99.37	CRT1_1-7	CRT2_1-9	No match	No match
RST3-1_G1	RL465	O8:H9	4894900		LT594504.1	Germany	Unknown	4-5	98/100	93/99.43	92/99.97	88/99.40	CRT1_1-4, 8	CRT2_1-9	No match	No match
RST3-1_G1	WCHEC025943	O8:H9	4817293		CP027205.2	China	Wastewater	null	99/100	92/99.32	91/99.98	87/99.27	CRT1_1-8	CRT2_1-6	No match	No match
RST3-1_G1	ST410	O132:H18	4689576		CP029630.1	China	Human urine	null	98/99.99	92/99.43	90/99.97	87/99.40	CRT1_1-8	CRT2_1-9	No match	No match
RST3-1_G1	WCHEC020032	O8:H21	4686461		CP034966.1	China	Human	null	97/99.99	92/99.43	89/99.96	86/99.40	CRT1_1-8	CRT2_1-9	No match	No match
RST3-1_G1	FDAARGOS_433	O8:H21	4711093	ST410(Cplx ST23); Pasteur ST471	CP023899.1	USA	Human rectal	6	97/99.99	93/99.43	89/99.97	86/99.40	CRT1_1-8	CRT2_1-9	No match	No match
RST3-1_G1	WCHEC035148	O8:H21	4695840		CP043274.1	China	Human	null	97/99.99	92/99.43	90/99.97	86/99.40	CRT1_1-8	CRT2_1-9	No match	No match
RST3-1_G1	JS316	O8:H21	4718403		CP058618.1	Germany	Human rectal swab	2	96/99.99	93/99.43	90/99.97	87/99.41	CRT1_1-8	CRT2_1-9	No match	No match
RST3-1_G1	L3452210II	O8:H21	4729571		CP076527.1	Switzerland	Human rectal swab	6	96/99.99	93/99.43	90/99.98	87/99.40	CRT1_1-8	CRT2_1-9	No match	No match
RST3-1_G1	Es_ST410_NW1_NDM_09_2017	O8:H21	4800614		CP031231.1	UK	Human rectal swab	6-7	96/99.97	92/99.42	90/99.96	86/99.39	CRT1_1-8	CRT2_1-9	No match	No match
RST3-1_G1	AR437	O8:H21	4688906		CP029108.1	USA	Unknown	null	97/99.99	92/99.43	89/99.97	86/99.40	CRT1_1-8	CRT2_1-9	No match	No match
RST3-1_G1	WCHEC035123	O8:H21	4692428		CP058651.1	China	Wastewater	null	97/99.99	92/99.43	90/99.97	86/99.40	CRT1_1-8	CRT2_1-9	No match	No match
RST3-1_G1	WCHEC035125	O8:H21	4696162		CP058656.1	China	Wastewater	null	97/99.99	92/99.43	90/99.85	86/99.40	CRT1_1-8	CRT2_1-9	No match	No match
RST3-1_G1	UK_Dog_Liverpool	O8:H21	4869482		CP031653.1	UK	Dog wound	null	97/99.99	92/99.43	91/99.98	87/99.40	CRT1_5-8	CRT2_1-6, 8, 9	No match	No match
RST3-1_G1	YJ1	ONT:H9	4847574		AP023224.1	Japan	Human	null	98/99.98	92/99.32	91/99.97	88/99.27	CRT1_1-8	CRT2_1-9	No match	No match
RST3-1_G1	WCHEC115106	O8:H9	4803771		CP043334.1	China	Human	9	99/100	92/99.32	91/99.98	87/99.27	CRT1_1-8	CRT2_1-9	No match	No match
RST3-1_G1	RUT3575	O8:H9	4762142		CP048010.1	Spain	Human rectal swab	null	99/100	92/99.32	90/99.98	87/99.27	CRT1_1-8	CRT2_1-9	No match	No match
RST3-1_G1	EC45	O8:H9	4954777		CP059125.1	Ghana	Human	4-9	98/99.98	92/99.43	92/99.97	88/99.41	CRT1_1-8	CRT2_1-9	No match	No match
RST3-1_G1	PK5086	O8:H9	4746945		CP080370.1	Pakistan	Human	null	99/100	92/99.32	90/99.97	87/99.30	CRT1_1-8	CRT2_1-9	No match	No match
RST3-1_G1	Ec1079	O8:H9	4807180		CP081306.1	Ghana	Human urine	9	99/99.99	92/99.32	91/99.98	87/99.27	CRT1_1-8	CRT2_1-9	No match	No match
RST3-1_G1	Survcare253	O100/O154:H18	4779689		CP076305.1	Germany	Human urine catheter	1	96/99.96	92/99.36	91/99.98	88/99.24	CRT1_1-8	CRT2_1-9	No match	No match
RST3-1_G1	NEC2	ONT:H18	4837004		CP091156.1	India	Human blood	1-7	95/100	92/99.36	89/99.89	87/99.24	CRT1_1-8	CRT2_1-9	No match	No match
RST3-1_G1	NEC11	ONT:H18	4814956		CP091163.1	India	Human blood	1-7	94/100	91/99.36	89/99.89	87/99.23	CRT1_1-8	CRT2_1-9	No match	No match
RST3-1_G1	EC20	ONT:H9	4854815		CP060902.1	China	Human throat swab	2	97/99.99	93/99.43	92/99.98	89/99.40	CRT1_1-8	CRT2_1-9	No match	No match
RST3-1_G1	KBN10P04869	ONT:H9	4840855		CP026473.1	Korea	Human blood	null	99/99.99	92/99.32	91/99.98	88/99.27	CRT1_1-8	CRT2_1-9	No match	No match
RST3-1_G1	EC25	ONT:H9	4782653		CP035123.1	China	Human urine	null	97/99.99	92/99.43	91/99.98	88/99.40	CRT1_1-8	CRT2_1-9	No match	No match
RST3-1_G1	NIPH17_0020	ONT:H9	4877468		AP024560.1	Cambodia	Human feces	null	99/99.94	92/99.26	91/99.98	87/99.21	CRT1_1-8	CRT2_1-9	No match	No match
RST3-1_G1	YD786	ONT:H9	4863501	ST410(Cplx ST23); Pasteur ST471	CP013112.1	USA	Human urine	3	97/100	93/99.43	93/99.89	89/99.40	CRT1_1-8	CRT2_1-9	No match	No match
RST3-1_G1	BR12-DEC	ONT:H9/UPEC	4824995		CP035325.1	Brazil	Human urine	null	96/100	92/99.43	91/99.97	88/99.40	CRT1_1-8	CRT2_1-9	No match	No match
RST3-1_G1	EC27	ONT:H9	4806953		CP060873.1	China	Human urine	5(2)	97/99.99	92/99.43	92/99.97	88/99.40	CRT1_1-8	CRT2_1-9	No match	No match
RST3-1_G1	EC24	ONT:H9	4854815		CP060885.1	China	Human urine	2	97/99.99	93/99.43	92/99.98	89/99.40	CRT1_1-8	CRT2_1-9	No match	No match
RST3-1_G1	EC19	ONT:H9	4853491		CP060908.1	China	Human urine	2	97/99.99	93/99.43	92/99.97	89/99.40	CRT1_1-8	CRT2_1-9	No match	No match
RST3-1_G1	EC2341	ONT:H9	4769833		CP072976.1	China	Human feces	null	96/99.99	93/99.33	91/99.98	88/99.27	CRT1_1-8	CRT2_1-9	No match	No match
RST3-1_G1	F070	ONT:H9	4873850		AP023237.1	Japan	Human	null	99/99.99	92/99.33	91/99.98	87/99.27	CRT1_1-8	CRT2_1-9	No match	No match
RST3-1_G1	TD225-C4	O75:H9	4858902		CP035860.1	Mexico	Human feces	5	94/99.98	93/99.31	91/99.98	87/99.29	CRT1_1-8	CRT2_2-4, 6-9	No match	No match
RST3-1_G1	WCHEC025985	O136:H9	4800279		CP043284.1	China	Human	2	96/99.99	92/99.36	91/99.98	87/99.34	CRT1_1-8	CRT2_1-9	No match	No match
RST3-1_G1	P24_WM1_05.20	ONT:H9	4892148		CP085056.1	UK	Human rectal swab	null	96/99.99	92/99.43	91/99.98	88/99.40	CRT1_1-8	CRT2_1-9	No match	No match
RST3-1_G1	EC195	ONT:H9	4915634		CP085188.1	China	Human	null	98/99.99	92/99.32	91/99.98	88/99.27	CRT1_1-8	CRT2_1-9	No match	No match
RST3-1_G1	PT109	ONT:H9	4816454		CP041031.1	Portugal	Dog	2	97/99.99	93/99.43	92/99.97	89/99.40	CRT1_1-8	CRT2_1-9	No match	No match
RST3-1_G1	AR434	O179:H9	4695904		CP029122.1	USA	Unknown	null	98/100	93/99.43	91/99.98	87/99.40	CRT1_1-8	CRT2_1-9	No match	No match
RST3-1_G1	WCHEC035148	O8:H21	4695840		CP029369.1	China	Wastewater	null	97/99.99	92/99.43	90/99.97	86/99.40	CRT1_1-8	CRT2_1-9	No match	No match
RST3-1_G1	RHB14-C22	O9:H51	4950418		CP057796.1	UK	Pig feces	2-4	95/99.98	93/99.50	92/99.97	88/99.28	CRT1_1-8	CRT2_1-9	No match	No match
RST3-1_G1	RHB14-C15	O9:H51	4950306		CP057812.1	UK	Pig feces	2-4	95/99.98	93/99.50	92/99.97	88/99.28	CRT1_1-8	CRT2_1-9	No match	No match
RST3-1_G1	SWYH.B349aT	O125ab:H25	4800990		CP091773.1	Hong Kong	Horse feces	5(2)	96/99.99	93/99.43	91/99.96	88/99.37	CRT1_1-8	CRT2_1-9	No match	No match
RST3-1_G1	EC-TO75	ONT:H9	4750815		LS998785.1	Germany	Unknown	5	97/100	92/99.46	91/99.98	87/99.27	CRT1_1-8	CRT2_1-9	No match	No match
RST3-1_G1	042	ONT:H21	4692707		CP042934.2	Switzerland	Human	null	97/99.99	92/99.57	89/99.98	86/99.57	CRT1_1-8	CRT2_1-9	No match	No match
RST3-1_G1	Ec-042-T20-ESBL	ONT:H21	4667313		CP086520.1	Switzerland	Human feces	null	97/99.99	92/99.57	89/99.98	86/99.57	CRT1_1-8	CRT2_1-9	No match	No match
RST3-1_G1	Ec-042-T20-MAC	ONT:H21	4668112		CP086526.1	Switzerland	Human feces	null	97/99.99	92/99.57	89/99.98	86/99.57	CRT1_1-8	CRT2_1-9	No match	No match
RST3-1_G1	Ec-042-T5-ESBL	ONT:H21	4667304		CP086532.1	Switzerland	Human feces	null	97/99.99	92/99.57	89/99.98	86/99.57	CRT1_1-8	CRT2_1-9	No match	No match
RST3-1_G1	Ec-042-T5-MAC	ONT:H21	4667313		CP086538.1	Switzerland	Human feces	null	97/99.99	92/99.57	89/99.98	86/99.57	CRT1_1-8	CRT2_1-9	No match	No match
RST3-1_G1	Ec-042-T0	ONT:H21	4667306		CP086544.1	Switzerland	Human feces	null	97/99.99	92/99.57	89/99.98	86/99.57	CRT1_1-8	CRT2_1-9	No match	No match
RST3-1_G1	IVRIKolCP4	ONT:H21	4690918		CP034253.1	India	Mastitis milk	null	97/99.97	92/99.42	89/99.82	86/99.39	CRT1_1-8	CRT2_1-9	No match	No match
RST3-1_G1	AR24.2b	ONT:H21	4666029		CP035944.1	Switzerland	Dog rectal swab	null	97/99.99	92/99.57	89/99.85	86/99.57	CRT1_1-8	CRT2_1-9	No match	No match
RST3-1_G1	A1_180	ONT:H21	4767771	ST410(Cplx ST23); Pasteur ST471	CP040381.1	USA	Gulls(Larus sp) feces	5	96/99.99	92/99.43	90/99.98	87/99.40	CRT1_1-8	CRT2_1-9	No match	No match
RST3-1_G1	A1_181	ONT:H21	4778240	ST410(Cplx ST23); Pasteur ST471	CP040067.1	USA	Gulls(Larus sp) feces	5	96/99.99	92/99.43	90/99.98	87/99.41	CRT1_1-8	CRT2_1-9	No match	No match
RST3-1_G1	APECO78	O78:H9	4798435	ST23(Cplx ST23); Pasteur: ST708	CP004009.1	USA	Turkey lung	3-4	94/99.98	93/99.43	94/99.99	89/99.39	CRT1_1-8	CRT2_1-9	No match	No match
RST3-1_G1	ACN001	O78:H9/APEC	4936576	ST23(Cplx ST23); Pasteur: ST708	CP007442.1	China	Chicken	2-5-6	95/99.97	93/99.43	94/99.98	90/99.39	CRT1_1-8	CRT2_1-9	No match	No match
RST3-1_G1	789	O78:H19/APEC	5017219	ST88(ST23); ST871	CP010315.1	Germany	Turkey	1-2(2)-4	94/99.90	93/99.57	93/99.69	91/99.32	CRT1_1-8	CRT2_1-6	No match	No match
RST3-1_G1	FDAARGOS_1058	O78:H4	5173590		CP065970.1	Germany	Unknown	2(2)-4	94/99.90	94/99.54	95/99.90	91/99.47	CRT1_1-6	CRT2_1, 2, 5, 9	No match	No match
RST3-1_G1	ACN002	O78:H9/APEC	4879931	ST23(Cplx ST23); Pasteur: ST708	CP007491.1	China	Unknown	2-3-5	94/99.98	94/99.43	95/99.98	91/99.39	CRT1_1-8	CRT2_1-3, 5-9	No match	No match
RST3-1_G1	isolate2-101	O100:H9	4739049		CP053785.1	Portugal	Bird of prey	5	97/100	92/99.43	91/99.98	88/99.41	CRT1_1-8	CRT2_1-9	No match	No match
RST3-1_G1	EM22-18-53	O53:H9	4829409	ST23(Cplx ST23)	CP063459.1	Laos	Chicken meat	4	95/99.97	93/99.42	94/99.98	88/99.39	CRT1_1-8	CRT2_1-9	No match	No match
RST3-1_G1	Ecol_517	ONT:H9	4794957	ST410(Cplx ST23); Pasteur ST471	CP018965.1	Brazil	Human	null	97/99.99	92/99.43	91/99.97	88/99.40	CRT1_3-8	CRT2_1-9	No match	No match
RST3-1_G1	190	O8:H9	4905831		CP020520.1	USA	Human urine	1-2-5	93/99.90	93/99.58	91/99.89	88/99.29	CRT1_1-8	CRT2_1-6, 8, 9	No match	No match
RST3-1_G1	CV839-06	O147:H19	4931011		CP025753.1	China	Pig intestine	1(2)-2-6	94/99.89	93/99.46	91/99.89	90/99.22	CRT1_1, 3-8	CRT2_1-9	No match	No match
RST3-1_G1	RHBSTW-00386	O8/O30:H12	4818714		CP056565.1	UK	Wastewater	2(2)-9	93/99.89	93/99.25	91/99.89	88/99.29	CRT1_1, 7	CRT2_1-9	No match	No match
RST3-1_G1	RHB17-C10	O78:H9	4800647		CP057693.1	UK	Pig feces	2-5-12	94/99.98	93/99.43	94/99.93	89/99.37	CRT1_1-3, 6-8	CRT2_1-9	No match	No match
RST3-1_G1	NC19	O78:H9/APEC	4820788		CP076654.1	China	Duck visceral	null	94/99.97	93/99.42	94/99.98	88/99.39	CRT1_1-3, 5, 6	CRT2_1-9	No match	No match
RST3-1_G1	STEC306	O8:H9	5200637		CP091016.1	China	Mutton	1-6-9	95/99.98	93/99.43	92/99.98	88/99.42	CRT1_1-4, 7, 8	CRT2_1-9	No match	No match
RST3-1_G1	STEC307	O8:H9	5200671		CP091018.1	China	Mutton	1-6-9	95/99.98	93/99.43	92/99.98	88/99.42	CRT1_1-4, 7, 8	CRT2_1-9	No match	No match
RST3-1_G1	STEC308	O8:H9	5200667		CP091020.1	China	Mutton	1-6-9	95/99.98	93/99.43	92/99.98	88/99.42	CRT1_1-4, 7, 8	CRT2_1-9	No match	No match
RST3-1_G1	D3	O8:H9	4971154		CP010140.1	China	Dog	1-2-3-6	94/99.90	94/99.58	92/99.90	90/99.29	CRT1_1-8	CRT2_1-6, 8, 9	No match	No match
RST3-1_G1	NDM1	O8:H9	4840195	ST90	CP083888.1	USA	Human blood	1-2-5	94/99.89	93/99.58	91/99.89	89/99.29	CRT1_1-8	CRT2_1-6, 8, 9	No match	No match
RST3-1_G1	SCEC020001	ONT:H9	4908742		CP032426.1	China	Human	5	97/99.99	93/99.43	92/99.98	89/99.40	CRT1_1-8	CRT2_1, 2, 4, 5, 7-9	No match	No match
RST3-1_G1	LSN03-016011/A	O8:H19	5031715		CP035884.1	Turkey	Human feces	1-2-4	94/99.89	93/99.57	92/99.89	89/99.19	CRT1_1-8	CRT2_1, 2, 5, 7-9	No match	No match
RST3-1_G1	RH-001-WU	ONT:H9	5735333		CP050195.1	Bangladesh	Water	null	93/99.99	89/99.07	88/99.95	85/99.08	CRT1_1-3, 5-8	CRT2_1, 2, 5, 7-9	No match	No match
RST3-1_G1	537-20	O8:H4	4979149		CP091534.1	Germany	Human blood	1-2(2)	94/99.89	93/99.57	92/99.89	90/99.29	CRT1_6-8	CRT2_1, 3-9	No match	No match
RST3-1_G1	AR_0069	O78:H9	4658583		CP020055.1	USA	Unknown	null	93/99.97	91/99.42	90/99.96	87/99.37	CRT1_1, 6, 7	CRT2_1, 5, 7-9	No match	No match
RST3-1_G1	RH-001-CS	ONT:H9	5689720		CP050193.1	Bangladesh	Human feces	null	92/99.99	88/99.31	87/99.97	83/99.52	CRT1_1, 2, 5-8	CRT2_1, 5, 7-9	No match	No match
RST3-1_G1	RHB04-C20	O8:H19	4777111		CP055786.1	UIK	Sheep feces	9	94/99.98	92/99.42	91/99.98	87/99.26	CRT1_1, 2, 4-8	CRT2_1, 5, 7, 8	No match	No match
RST3-1_G1	RHB04-C10	O8:H9	4777222		CP055796.1	UIK	Sheep feces	9	94/99.98	92/99.42	91/99.98	87/99.26	CRT1_1, 2, 4-8	CRT2_1, 5, 7, 8	No match	No match
RST3-1_G1	18SC05VL02-EC	O78:H9	5156783		CP063736.1	USA	Veal	8-9	95/99.98	94/99.45	94/99.98	90/99.26	CRT1_1, 3-8	CRT2_7, 9	No match	No match
RST3-1_G1	14EC029	O8:H10	4981062		CP024141.1	China	Human	1-2-6	94/99.89	94/99.25	92/99.89	89/99.19	CRT1_1-8	CRT2_4, 8	No match	No match
RST3-1_G1	B16EC0331	O8:H19	4956691		CP088804.1	South Korea	Human blood	2(2)-6	93/99.93	94/99.35	93/99.74	89/99.24	CRT1_1-4, 6-8	CRT2_9	No match	No match
RST3-1_G1	U90	O116:H11	5179383		CP068035.1	China	Pig	2-7	94/99.88	93/99.57	92/99.88	89/99.29	CRT1_1-3, 6-8	No match	No match	No match
RST3-1_G1	DS26-1	O8:H9	5083123		CP035879.1	Saudi Arabia	Human feces	2-3-5-7(2)	94/99.90	95/99.34	90/99.87	90/99.13	CRT1_1-6, 8	No match	No match	No match
RST3-1_G1	S17-13	ONT:H11	5167254		CP024997.2	China	Feces	2-7-8	94/99.88	94/99.24	92/99.88	89/99.25	CRT1_1-3, 6-8	No match	No match	No match
RST3-1_G1	S17-20	ONT:H11	5206389		CP025036.2	China	Feces	2-7-8	94/99.89	94/99.24	92/99.88	89/99.25	CRT1_1-3, 6-8	No match	No match	No match
RST3-1_G1	cq9	O116:H11	5184499		CP031546.1	China	Pig feces	2-7	94/99.89	94/99.57	92/99.76	89/99.29	CRT1_1-3, 6-8	No match	No match	No match
RST3-1_G1	STEC346	O8:H19/STEC346	5104329		CP091044.1	china	Pork	1-2(2)-8	92/99.82	93/99.35	90/99.88	88/99.32	CRT1_1, 2, 4-8	No match	No match	No match
RST3-1_G2	E-T654	O9:H4	4704697		CP090293.1	China	Human	2-3-6	92/99.32	100/100	89/99.43	90/99.94	No match	No match	CRT1_1,2, 17-24, 26, 27	CRT2_1-11
RST3-1_G2	elppa10	O9a/H25	4802011		CP083478.1	Taiwan	Human blood	2-4-5-6	91/99.30	96/99.99	89/99.40	91/99.96	No match	No match	CRT1_1,2, 17-27	CRT2_1-11
RST3-1_G2	CFS3313	O9a/H12	4936652		CP026939.2	France	Cattle	1-2(2)-6	92/99.31	96/99.99	91/99.46	91/99.97	No match	No match	CRT1_1,2, 17-27	CRT2_1-11
RST3-1_G2	RHB31-C02	O9a/H25	4850851		CP057273.1	UK	Cattle feces	2-7	92/99.30	96/99.99	88/99.40	90/99.96	No match	No match	CRT1_1,2, 17-27	CRT2_1-11
RST3-1_G2	13P460A	O9a/H9	4765102		CP019271.1	Hong Kong	Pig feces	2	92/99.30	96/99.98	88/99.33	90/99.95	No match	No match	CRT1_1,2, 17-27	CRT2_1, 2, 6-11
RST3-1_G2	90-9281	O128:H27/ETEC	4978613		CP024243.1	Bangladesh	Unknown	2-4	93/99.30	95/99.97	91/99.40	92/99.97	No match	No match	CRT1_1-23, 25-27	CRT2_1-11
RST3-1_G2	CVM N16EC0879	O8:H10	4936045		CP043744.1	USA	Turkey	2-3-5	92/99.31	96/99.99	92/99.40	92/99.97	No match	No match	CRT1_1,2, 17-27	CRT2_1-11
RST3-1_G2	268.2	O8:H10	4883081		CP059947.1	Canada	Turkey	2-3-5	92/99.30	96/99.95	91/99.39	91/99.98	No match	No match	CRT1_1,2, 17-27	CRT2_1-11
RST3-1_G2	elppa6	O9a/H17	4736048		CP083497.1	Taiwan	Human blood	2(2)	92/99.31	95/99.97	89/99.41	89/99.96	No match	No match	CRT1_1, 2, 17-21, 24-27	CRT2_1-11
RST3-1_G2	98.1	O9/O30:H21	4805374		CP059953.1	Canada	Turkey	1-2-5-6	92/99.27	95/99.97	89/99.25	91/99.93	No match	No match	CRT1_1-25, 27	CRT2_1-11
RST3-1_G2	D5	O9a/H25	4817460		CP010145.1	China	Dog	2-4-5-6	91/99.32	96/99.93	89/99.41	91/99.96	No match	No match	CRT1_1,2, 17-27	CRT2_1-3, 8-11
RST3-1_G2	RHB34-C02	O9/O30:H21	4805850		CP057185.1	UK	Pig feces	2-3-4-6	92/99.45	95/99.88	90/99.31	91/99.93	No match	No match	CRT1_1-10, 12-25, 27	CRT2_1-11
RST3-1_G2	1585m1	O100/O154:H25	4809054		CP086391.1	Australia	Silver gull	2(2)	91/99.31	95/99.98	88/99.40	90/99.96	No match	No match	CRT1_1,2, 17-27	CRT2_2-11
RST3-1_G2	EH41	O113:H21	5040503		CP045213.1	Australia	Human feces	2(2)-4-10-13-14	93/99.18	95/99.84	91/99.18	91/99.76	No match	No match	CRT1_1, 9, 16-27	CRT2_1-10
RST3-1_G2	FWSEC0010	O113:H21	4955402		CP031898.1	Canada	Human	2-3-4(2)-10-12-13-14	92/99.31	95/99.83	90/99.40	92/99.80	No match	No match	CRT1_1, 15-18, 20, 21, 26, 27	CRT2_1-3, 5-10
RST3-1_G2	4	O113:H21/EHEC	4907913		CP045209.1	USA	Ground beef	2-3-4-10-12-14	92/99.30	95/99.83	90/99.40	92/99.72	No match	No match	CRT1_1-4, 15-18, 20-22, 24-27	CRT2_1-5, 7-10
RST3-1_G2	00-3076	O113:H21/STEC	4997979		CP027584.1	USA	Human urine	2-3-4(2)-10-12(2)-14(2)	92/99.30	95/99.75	90/99.40	92/99.80	No match	No match	CRT1_2-7, 13-18, 20-22, 24-27	CRT2_1-3, 5-10
RST3-1_G2	NCTC9113	O113:H21	4853909		LR134311.1	UK	Unknown	2-6	92/99.31	95/99.75	89/99.41	89/99.77	No match	No match	CRT1_1, 3, 5-9, 10-27	CRT2_1-10
RST3-1_G2	2014C-4135	O113:H21	4949048		CP027310.1	USA	Human feces	2-10(2)	93/99.30	95/99.75	90/99.40	90/99.74	No match	No match	CRT1_1, 25-27	CRT2_1-8, 10
RST3-1_G2	O113:H21strainFWSEC0011	O113:H21	5064577		CP031892.1	Canada	Cattle	2-10(2)	93/99.20	95/99.79	90/99.43	90/99.75	No match	No match	CRT1_1, 20-27	CRT2_1, 2, 4-10
RST3-1_G2	RHBSTW-00046	O8:H30	4823688		CP056894.1	UK	Wastewater	2(2)-4-9	92/99.30	95/99.97	90/99.30	91/99.97	No match	No match	CRT1_1-3, 6, 7, 9-11, 13-27	CRT2_1,2, 5, 8-11
RST3-1_G2	WP5-S17-ESBL-11	O8/O179:H30	4781831		AP022107.1	Japan	Wastewater	2-3-5	92/99.30	95/99.93	89/99.30	90/99.96	No match	No match	CRT1_1-15, 17-23, 26, 27	CRT2_1, 2, 10, 11
RST3-1_G2	RHB24-C01	O8:H30	4846910		CP057510.1	UK	Sheep feces	2-6	92/99.44	95/99.97	89/99.45	90/99.96	No match	No match	CRT1_6-9, 11-16, 19-23, 25-27	CRT2_1-7, 11
RST3-1_G2	WP5-W18-ESBL-11	O8:H25	4793088	ST2025(ST155 Cplx); ST24	AP022120.1	Japan	Wastewater	2-5-6	92/99.31	96/99.99	90/99.40	91/99.96	No match	No match	CRT1_1,2, 17-27	CRT2_1-11
RST3-1_G2	RHB17-C09	O8:H25	4840947		CP057696.1	UK	Pig feces	3-5-6	92/99.30	96/99.99	90/99.40	92/99.96	No match	No match	CRT1_1,2, 17-27	CRT2_1-11
RST3-1_G2	STEC309	O155:H21	4917238		CP041435.1	China	Human	2(2)-3-4-6	92/99.27	95/99.94	90/99.24	92/99.94	No match	No match	CRT1_1-9, 19-26	CRT2_1-6, 9-11
RST3-1_G2	EcPF20	O8:H25	4828326		CP071441.1	USA	Human urine	2-4	92/99.29	96/99.99	90/99.40	91/99.94	No match	No match	CRT1_1,2, 17-27	CRT2_1-11
RST3-1_G2	SCU-308	O8:H25	4982336		CP053281.1	USA	Human rectal swab	2	93/99.30	96/99.97	90/99.40	91/99.92	No match	No match	CRT1_1,2, 17-27	CRT2_1-11
RST3-1_G2	STN0717-20DNA	O8:H10	4761479		AP022482.1	Japan	Wastewater	1-2-4	92/99.30	95/99.99	89/99.40	90/99.96	No match	No match	CRT1_1,2, 17-27	CRT2_1-11
RST3-1_G2	CP55_Sichuan	O21:H25	4992761		CP053731.1	China	Pig	2-3-10-14	92/99.30	96/99.98	90/99.37	92/99.91	No match	No match	CRT1_1,2, 17-27	CRT2_1-11
RST3-1_G2	RHB26-C20	O115:H21	5058596		CP057447.1	UK	Cattle feces	2(3)-4-6	93/99.31	96/99.98	91/99.41	92/99.95	No match	No match	CRT1_1-12, 14-16, 19, 25-27	CRT2_1-2, 5-11
RST3-1_G2	LD26-1	O100/O154:H21	4774827		CP047665.1	China	Deer feces	2-3-6	92/99.27	96/99.94	89/99.39	91/99.95	No match	No match	CRT1_1,2, 17-27	CRT2_1-11
RST3-1_G2	RHB15-C06	O117:H21	5083535		CP055713.1	UK	Sheep feces	2-3-6	92/99.30	96/99.93	91/99.40	92/99.94	No match	No match	CRT1_1, 9-27	CRT2_1, 7-11
RST3-1_G2	RHB37-C22	O7:H31	5027884		CP057109.1	UK	Sheep feces	1-2-3	92/99.31	95/99.98	91/99.41	92/99.95	No match	No match	CRT1_1-5, 7-27	CRT2_1-11
RST3-1_G2	RHB10-C20	O153:H8	5037985		CP057900.1	UK	Sheep feces	2	92/99.30	95/99.98	90/99.40	91/99.96	No match	No match	CRT1_1-7, 11-14, 16-24, 26, 27	CRT2_1-11
RST3-1_G2	RHB10-C17	O153:H8	5037981		CP057905.1	UK	Sheep feces	2	92/99.30	95/99.98	90/99.40	91/99.96	No match	No match	CRT1_1-7, 11-14, 16-24, 26, 27	CRT2_1-11
RST3-1_G2	RHB10-C07	O153:H8	5037976		CP057915.1	UK	Sheep feces	2	92/99.30	95/99.98	90/99.40	91/99.96	No match	No match	CRT1_1-7, 11-14, 16-24, 26, 27	CRT2_1-11
RST3-1_G2	RHB07-C14	O88:H25	5000573		CP057970.1	UK	Cattle feces	2(2)	92/99.30	95/99.98	89/99.40	90/99.95	No match	No match	CRT1_1-7, 9-11, 17-27	CRT2_1, 2, 5, 8-11
RST3-1_G2	E7476	O166:H27	5007472		CP035817.1	South Africa	Human feces	2-3-9	93/99.30	95/99.97	90/99.40	91/99.95	No match	No match	CRT1_1-18, 22, 23, 25-27	CRT2_1-4
RST3-1_G2	RHB20-C18	O124/O164:H25	5078610		CP057621.1	UK	Cattle feces	2(2)-4	93/99.30	95/99.97	90/99.30	91/99.96	No match	No match	CRT1_1-4, 8-11, 17-27	CRT2_1-11
RST3-1_G2	RHB09-C15	O45:H31	4961185		CP057942.1	UK	Cattle feces	2-3-8	92/99.37	95/99.97	91/99.33	92/99.96	No match	No match	CRT1_1-27	CRT2_1-3, 5-11
RST3-1_G2	EC6622	O155:H21	4757995		CP096587.1	China	Human urine	2-3-4	91/99.29	94/99.97	89/99.39	90/99.97	No match	No match	CRT1_1-13, 20-24, 26, 27	CRT2_1-11
RST3-1_G2	RHB12-C01	O10:H21	4826363		CP057876.1	UK	Cattle feces	2(2)-4(2)	92/99.31	94/99.94	89/99.40	90/99.96	No match	No match	CRT1_1-7, 9-11, 13, 15-27	CRT2_1,2, 5, 8-11
RST3-1_G2	RHB18-C18	O155:H21	4955513		CP057669.1	UK	Sheep feces	4-5-6-7	91/99.27	94/99.93	88/99.27	91/99.93	No match	No match	CRT1_1, 2, 8-20, 24-27	CRT2_1, 2, 9-11
RST3-1_G2	RHB23-C24	ONT:H21	4859674		CP057512.1	UK	Sheep feces	2(2)	91/99.45	94/99.92	89/99.46	90/99.94	No match	No match	CRT1_1, 2, 13-27	CRT2_1-11
RST3-1_G2	RHB23-C18	ONT:H21	4859675		CP057516.1	UK	Sheep feces	2(2)	91/99.45	94/99.92	88/99.46	90/99.94	No match	No match	CRT1_1, 2, 13-27	CRT2_1-11
RST3-1_G2	RHB23-C07	ONT:H21	4859674		CP057535.1	UK	Sheep feces	2(2)	91/99.45	94/99.92	88/99.45	90/99.94	No match	No match	CRT1_1, 2, 13-27	CRT2_1-11
RST3-1_G2	RHB23-C04	ONT:H21	4859675		CP057555.1	UK	Sheep feces	2(2)	91/99.45	94/99.92	88/99.46	90/99.94	No match	No match	CRT1_1, 2, 13-27	CRT2_1-11
RST3-1_G2	357900	O18ac/H21/ETEC	4875596		CP038859.1	Bangladesh	Human	3	91/99.14	94/99.92	90/99.14	91/99.80	No match	No match	CRT1_1-7, 10-25, 27	CRT2_1, 2, 7-10
RST3-1_G2	RHB05-C22	O102:HNT	4333970		CP055768.1	UK	Sheep feces	3-6	86/99.94	86/99.92	81/99.25	83/99.92	No match	No match	CRT1_2-18, 20, 25-27	CRT2_1-4, 9-11
RST3-1_G2	RHB34-C08	ONT:H37	4741744		CP057175.1	UK	Pig feces	3	92/99.29	93/99.97	88/99.29	89/99.96	No match	No match	CRT1_1, 2, 17-27	CRT2_2-8
RST3-1_G2	LD22-1	O100/O154:H21	4775730		CP047876.1	China	Deer feces	2-3-6	92/99.27	96/99.83	89/99.39	91/99.94	No match	No match	CRT1_1-9, 19-27	CRT2_1-11
RST3-1_G2	SE6-1	Shigella sonnei O37:H10	4762774		CP055292.1	Korea	Sediment	2-3(2)	91/99.26	95/99.89	89/99.32	91/99.94	No match	No match	CRT1_1-6, 9-14, 16-27	CRT2_1-11
RST3-1_G2	SC406	O39:H21	4958102		LR778140.1	New Zealand	Water	2(2)-3	92/99.30	95/99.87	90/99.36	92/99.93	No match	No match	CRT1_1-12, 15-19, 24-27	CRT2_1-11
RST3-1_G2	SC422	O39:H21	5003951		LR778143.1	New Zealand	Sediment	2(2)-3	92/99.30	95/99.86	90/99.36	92/99.93	No match	No match	CRT1_1-12, 15-19, 24-27	CRT2_1-11
RST3-1_G2	SC407	O39:H21	5088866		LR778141.1	New Zealand	Water	1-2(2)-3	92/99.30	95/99.86	90/99.37	92/99.93	No match	No match	CRT1_1-12, 15-19, 24-27	CRT2_1-11
RST3-1_G2	SC368	O39:H21	5101998		LR778144.1	New Zealand	Water	1-2(2)-3	92/99.29	95/99.86	90/99.36	92/99.92	No match	No match	CRT1_1-12, 15-19, 24-27	CRT2_1-11
RST3-1_G2	RHB22-C09	O25:H21	4873904		CP057577.1	UK	Cattle feces	2(2)-3-4-6	92/99.28	95/99.85	90/99.38	92/99.92	No match	No match	CRT1_1-3, 8-20, 22-27	CRT2_1-11
RST3-1_G2	A38	ONT:H21	4862944		CP028738.1	Australia	Petrogale lateralis feces	2-3-5-6	91/99.27	95/99.85	89/99.25	91/99.94	No match	No match	CRT1_1-2, 8-27	CRT2_10, 11
RST3-1_G2	WAT	O102:H21	4847481		CP012380.1	China	Water	1-2-5-6-7	91/99.36	95/99.84	89/99.32	91/99.98	No match	No match	CRT1_1, 9-27	CRT2_1, 7-11
RST3-1_G2	RHB36-C16	O3:H19	4842908		CP057126.1	UK	Cattle feces	2(2)-4(3)-6	92/99.30	95/99.84	89/99.40	91/99.93	No match	No match	CRT1_1-6, 19, 20, 22-27	CRT2_1-11
RST3-1_G2	RHBSTW-00343	O28ac/O42:H21	5131043		CP056594.1	UK	Wastewater	2-3-7-8	92/99.23	95/99.80	92/99.23	92/99.94	No match	No match	CRT1_1-3, 10, 13-18, 22-27	CRT1_1-6, 10-11
RST3-1_G2	ST130	O159:H21	5074423		CP043478.1	China	Yak feces	2-4(2)-6-12-13(2)-14	92/98.83	95/99.78	90/98.82	91/99.72	No match	No match	CRT1_1-5, 9-13	CRT2_2, 10
RST3-1_G2	RM10466	O113:H21	5044460		CP028381.1	USA	Cattle feces	2-3-4-6(2)-13-14(2)	92/99.30	95/99.75	90/99.40	92/99.81	No match	No match	CRT1_27	CRT2_1-3, 7-10
RST3-1_G2	A12	O7:H21	4909725		CP028762.1	USA	Sheep feces	2(2)-6	92/99.31	95/99.75	90/99.40	91/99.77	No match	No match	CRT1_1, 6-9, 16-27	CRT2_1-3, 10
RST3-1_G2	GE3	O71:H21	4909965		CP012376.1	China	Human feces	2-3	92/99.30	95/99.75	90/99.40	91/99.75	No match	No match	CRT1_1, 3-20, 22-27	CRT2_2-10
RST3-1_G2	WS3294A	O78:H18/ETEC	4996164		CP035819.1	Egypt	Human	4-6-7-11	92/99.22	94/99.79	89/99.34	91/99.73	No match	No match	CRT1_1-5, 12-17, 19-27	CRT2_1-10
RST3-1_G2	14EC047	O115:H2	5060393		CP024155.1	China	Human	2-7-10(3)-11-14	90/99.30	89/99.97	88/99.30	86/99.91	No match	No match	No match	No match
RST3-1_G2	Colony138	ONT:OHT	4733622		CP078592.1	Thailand	Human Rectal swab	null	86/99.87	86/99.85	81/99.47	81/99.95	No match	No match	No match	No match
RST3-1_G2	RH-001-MS	O28ac/O42:H21	5699294		CP050194.1	Bangladesh	Human feces	null	84/99.37	87/99.99	81/99.37	83/99.97	No match	No match	CRT1_6-10, 13-27	CRT2_1-5, 8-11
RST3-1_G4	L3_E36_ETEC	O78:H18/ETEC	5151162		LR882997.1	Unknown	Unknown	2-5-7	94/99.31	94/99.43	89/99.12	91/99.25	No match	No match	No match	No match
RST3-1_G3	AH01	O78:H21	4886157		CP055251.1	China	Chicken	2-3-4-5	92/99.23	94/99.33	91/99.47	91/99.31	No match	No match	No match	No match
	NCTC9064	O64:H19	4636685		LR134315.1	UK	Unknown	null	89/99.21	90/99.28	86/99.23	85/99.29	CRT1_1-6	No match	No match	No match
	2015C-3121	O91:H14	5366577		CP027340.1	USA	Human feces	2-6-7-10-11-12-13-14(2)-15(3)	91/99.27	92/99.43	88/99.22	89/99.25	CRT1_1	No match	No match	No match
	2013C-4404	O91:H14	5009822		CP027376.1	USA	Human feces	2-3-5-6-13-14-15	92/99.23	95/99.40	90/99.22	91/99.59	CRT1_1	No match	No match	No match
	CEC14159	O121:H19	5221189		AP024475.1	Japan	Human feces	2-7-12-13(2)-14(3)	91/99.33	92/99.19	89/99.33	88/99.28	CRT1_1, 4, 5	No match	No match	No match
	BR02-DEC	O9a:H9/UPEC	5025753	ST2179	CP035320.1	Brazil	Human urine	2	91/99.37	95/99.01	89/99.38	90/98.98	No match	No match	CRT1_5, 22-24	No match
	RHB25-C20	O162:H7	4923603		CP057468.1	UK	Cattle feces	2(2)-5	92/99.27	94/99.47	90/99.27	90/99.33	No match	No match	CRT1_1-3, 5, 20-24	No match
	IAI1	O8:H19	4700560		CU928160.2	NA	Unknown	2(2)	91/99.28	93/99.14	87/99.34	88/99.12	No match	No match	CRT1_1-3, 5-6, 17, 22-24	No match
	S3	O116:H48	4632368		CP010228.1	China	Soil	null	90/99.20	92/99.32	87/99.36	87/99.28	CRT1_1	No match	No match	No match
	RHB03-C12	O13/O129/O135:H48	4662184		CP058031.1	UK	Pig feces	null	90/99.53	93/99.56	87/99.53	87/99.46	CRT1_1	No match	No match	No match
	C8	O8:H10	4901865		CP010125.1	China	Cattle	1-2	93/99.39	93/99.25	90/99.63	89/99.18	CRT1_1-8	No match	No match	No match
	646	O91:H14	5320632		CP023200.1	India	Buffalo feces	4-6-12	91/99.30	93/99.60	89/99.29	89/99.61	CRT1_1	No match	No match	No match
	S19-141	O91:H14	5076702		CP075640.1	Switzerland	Human feces	2-4-5-10-12-14	92/99.25	94/99.61	90/99.23	90/99.62	CRT1_1	No match	No match	No match
	STEC384	O8:H19	4990670		CP091029.1	CHINA	Pork	1(2)-2-6-7	92/99.55	95/99.11	89/99.55	90/99.28	No match	CRT2_2	No match	No match
	STEC379	O8:H19	5041942		CP091024.1	China	Pork	1(2)-2-6-7	93/99.55	94/99.54	89/99.55	90/99.27	No match	CRT2_2	No match	No match
	2013C-4390	O76:H19	5353719		CP027484.1	USA	Human feces	4-9-13-14-15	92/99.19	93/99.22	89/99.35	89/99.22	No match	CRT2_1, 2, 5	No match	No match
	2014C-3003	O76:H19	5234640		CP027672.1	USA	Human feces	2-5-13-14-15	92/99.20	93/99.23	89/99.36	89/99.23	No match	CRT2_1, 2, 5	No match	No match
	CFSAN029787	O96:H19	4947515		CP011416.1	Italy	Human feces	2	92/99.18	93/99.48	87/99.26	88/99.45	No match	CRT2_1, 2, 5	No match	No match
	STEC367	O100:H19/STEC	5090010		CP041429.1	China	Raw mutton	2	92/99.23	94/99.45	89/99.28	90/99.45	No match	CRT2_1, 2, 5	No match	No match
	STEC313	O100:H19/STEC	5099527		CP041433.1	China	Raw beef	2	92/99.23	93/99.45	89/99.28	89/99.45	No match	CRT2_1, 2, 5	No match	No match
	SE14002	O121:H19	5236053		AP024473.1	Japan	Human feces	3-7-10(2)-13-14(2)	92/99.35	93/99.20	90/99.23	89/99.24	CRT1_1	No match	No match	No match
	NCTC8623	O125ab:H19	4943400		LR134234.1	UK	Unknown	2(2)-4	92/99.33	94/99.40	88/99.30	89/99.34	No match	CRT2_1, 2, 5	No match	No match
	F5176C6	O167:H5	5069417		CP024667.1	USA	Unknown	2(2)-3-5-11	93/99.27	94/99.52	90/99.00	91/99.52	No match	CRT2_1, 2, 5	No match	No match
	2014C-3307	O178:H19	4965987		CP027368.1	USA	Human feces	2-6-12-13-14-15(2)	91/99.27	94/99.32	88/99.38	89/99.26	No match	CRT2_1, 2, 5	No match	No match
	2012C-4431	O178:H19	5074559		CP024289.1	USA	Human feces	2(2)-13(3)-14	92/99.20	94/99.21	89/99.07	89/99.18	No match	CRT2_1, 2, 5	No match	No match
	2014C-4587	ONT:H19	5040163		CP027342.1	USA	Human feces	2-7-14(2)	92/99.30	93/99.18	89/99.37	89/99.17	No match	CRT2_2	No match	No match
	PK8568	O18ac:H7	4694352		CP080126.1	Pakistan	Chicken	6	91/99.29	93/99.49	87/99.32	87/99.51	No match	CRT2_2, 3, 6, 7	No match	No match
	KSC207	O81:H14	4706707		CP019558.1	USA	Porcine	2-4-9	91/99.21	93/99.50	88/99.20	88/99.41	No match	CRT2_1, 2, 5	No match	No match
	CFSAN061766	O174:H19	4769012		CP042871.1	Egypt	Raw milk cheese	1-2-4-5	92/99.22	92/99.43	88/99.21	88/99.33	No match	CRT2_1, 2, 5	No match	No match
	IDR1900005638-01-02	O174:H16	4702170		CP054282.1	USA	Human rectal swab	4	92/99.19	92/99.34	87/99.19	87/99.34	No match	CRT2_1, 2, 5	No match	No match
	RHB32-C18	ONT:H49	4793967		CP057225.1	UK	Sheep feces	4-5-6	91/99.20	93/99.53	88/99.20	89/99.41	No match	CRT2_1, 2, 5	No match	No match
	RHB19-C23	O172:H28	4837389		CP057640.1	UK	Sheep feces	3-6	91/99.22	94/99.32	89/99.22	89/99.41	No match	CRT2_1, 2, 5	No match	No match
	RHB18-C09	ONT:H49	4832031		CP057677.1	UK	Sheep feces	4-5-6-7	91/99.20	93/99.53	88/99.20	89/99.41	No match	CRT2_1, 2, 5	No match	No match
	RHB08-C21	O171:H25	4771837		CP057957.1	UK	Pig feces	2-4-5-6	92/99.24	94/99.48	89/99.26	90/99.45	No match	CRT2_1, 2, 5	No match	No match
	RHB01-C09	O84:H14	4843407		CP058093.1	UK	Sheep feces	2-6-8	91/99.20	93/99.52	88/99.20	89/99.53	No match	CRT2_1, 2, 5	No match	No match
	RHB01-C04	O84:H14	4843636		CP058104.1	UK	Sheep feces	2-6-8	91/99.20	93/99.52	88/99.20	89/99.53	No match	CRT2_1, 2, 5	No match	No match
	899091	O96:H19	4986845		CP091398.1	UK	Human	2	91/99.18	94/99.46	88/99.25	89/99.44	No match	CRT2_1, 2, 5	No match	No match
	899037	O167:H5	5017004		CP091404.1	UK	Human	2(2)-3-5-11	92/99.23	94/99.52	91/99.23	90/99.28	No match	CRT2_1, 2, 5	No match	No match
	eL5_E1779_ETEC	ETEC	4982341		LR883006.1	UK	Unknown	2(2)-3-4-11	92/99.22	94/99.52	90/99.22	91/99.28	No match	CRT2_1, 2, 5	No match	No match
	40EC	ONT:H7	4790484		CP070920.1	Singapore	Human feces	2-3-5	91/99.22	93/99.46	88/99.21	88/99.37	No match	CRT2_7	CRT1_1-4, 6-8, 16	No match
	RIVM_C036689	O96:H19	4805003		CP068995.1	Netherlands	Human	2-5	91/99.19	93/99.46	89/99.29	89/99.46	No match	CRT2_1, 5	No match	No match
	RHB42-C20	O84:H14	4916628		CP056928.1	UK	Sheep feces	2(5)-5	91/99.25	93/99.50	88/99.10	88/99.41	No match	CRT2_2	No match	No match
	RHB42-C16	O8:H19	4729906		CP056933.1	UK	Sheep feces	3	92/99.29	94/99.12	88/99.29	89/99.28	No match	CRT2_2	No match	No match
	ETEC-2265	O115:H5	5088339		CP023346.1	Bangladesh	Human diarrehal feces	2(2)-4(2)-5-11	93/99.22	94/99.52	90/99.22	90/99.28	No match	CRT2_1, 2, 5	No match	No match
	602354	O115:H5	5058551		CP025847.1	Bangladesh	Human feces	2(2)-4(3)-11	93/99.26	93/99.45	89/99.26	90/99.29	No match	CRT2_1, 2, 5	No match	No match
	504237	O115:H5	5022230		CP025862.1	India	Human feces	2(2)-4(2)-6-11	93/99.22	94/99.52	89/99.22	90/99.28	No match	CRT2_1, 2, 5	No match	No match
	204576	O115:H5	5119008		CP025906.1	Mali	Human feces	2(2)-4(2)-5(2)-11	93/99.22	94/99.45	90/99.22	90/99.28	No match	CRT2_1, 2, 5	No match	No match
	204446	O115:H5	5096741		CP025910.1	Mali	Human feces	2(2)-4(2)-5(2)-11	93/99.22	94/99.52	90/99.22	91/99.28	No match	CRT2_1, 2, 5	No match	No match
	120899	O115:H5	5115137		CP025916.1	Bangladesh	Human feces	2(2)-4(2)-5(2)-11(2)	93/99.27	94/99.52	90/99.00	90/99.51	No match	CRT2_1, 2, 5	No match	No match
	103605	O115:H5	5118381		CP025920.1	Gambia	Human feces	2(2)-4(2)-5(2)-11	93/99.22	94/99.52	90/99.22	90/99.28	No match	CRT2_1, 2, 5	No match	No match
	RM-069-MS	ONT:H21	5982254		CP050215.1	Bangladesh	Human feces	2-4-11	88/99.33	88/99.57	84/99.02	84/99.58	No match	CRT2_1, 2, 5	No match	No match
	2017.15.01CC	O153:H19	4869407		AP021890.1	Viet Nam	Human feces	4-5-6-8	92/99.20	94/99.54	89/99.27	90/99.44	No match	No match	CRT1_1-3, 5, 17-19, 22-23	No match
	WP2-W18-CRE-03	O9ac:H9	4761939		AP021914.1	Japan	Wastewater	2(2)-4	91/99.22	94/99.33	89/99.47	89/99.32	No match	No match	No match	No match
	WP2-S18-ESBL-07	O140:H14	4771018		AP021944.1	Japan	Wastewater	1-2-3	91/99.42	94/99.27	88/99.41	90/99.34	No match	No match	No match	No match
	WP3-S18-ESBL-09	O168:H7	4769110		AP022036.1	Japan	Wastewater	4-6-8	91/99.21	92/99.25	89/99.21	88/99.47	No match	No match	No match	No match
	HS	O9:H4	4643538		CP000802.1	Unknown	Human feces	6-9	92/99.25	92/99.00	86/99.26	85/99.45	No match	No match	No match	No match
	W	O6:H49	4900968		CP002185.1	USA	Soil	2-4(2)-6	91/99.25	93/99.14	88/99.25	89/99.16	No match	No match	No match	No match
	KO11FL	O6:H49	5021812		CP002970.1	USA	Soil	2-4(2)-6	90/99.28	92/99.39	87/99.28	88/99.27	No match	No match	No match	No match
	B7A	O148:H28	4944397		CP005998.1	Viet Nam	Human feces	2-4(2)-5-7	92/99.21	94/99.29	89/99.30	90/99.26	No match	No match	CRT1_1-9, 11, 12, 14, 15	No match
	RM9387	O104:H7	4827630		CP009104.1	USA	Cattle feces	2-14(2)	91/99.15	92/99.53	87/99.16	87/99.51	No match	No match	No match	No match
	94-3024	O104:H21/ETEC	4884464		CP009106.2	USA	Montana milk	2-7-12-14	92/99.31	93/99.50	89/99.30	88/99.19	No match	No match	No match	No match
	D1	O103:H4	5060525		CP010134.1	China	Dog	3-10(2)	91/99.28	93/99.50	89/99.28	89/99.54	No match	No match	CRT1_1-14, 17-19, 24	No match
	M6	O178:H7	5146228		CP010186.1	China	Mouse feces	1-7	91/99.32	92/99.47	88/99.37	88/99.45	No match	No match	CRT1_1-6, 12	No match
	M9	O178:H7	5145749		CP010196.1	China	Mouse feces	1-7	91/99.32	92/99.50	88/99.32	88/99.49	No match	No match	CRT1_1-6, 12	No match
	M11	O178:H7	5032791		CP010206.1	China	Mouse feces	1-7	91/99.32	92/99.47	88/99.37	89/99.45	No match	No match	CRT1_1-6, 12	No match
	M15	O178:H7	5103562		CP010213.1	China	Mouse feces	1-7	91/99.32	92/99.47	88/99.37	88/99.45	No match	No match	CRT1_1-6, 12	No match
	M18	O180:H14	5102554		CP010219.1	China	Mouse feces	9-10	91/99.39	91/99.29	88/99.39	87/99.51	No match	No match	No match	No match
	M19	O178:H7	5102172		CP010221.1	China	Mouse feces	1-7	91/99.32	92/99.47	88/99.32	88/99.45	No match	No match	CRT1_1-6, 12	No match
	S40	O91:H21	5399183		CP010235.1	China	Soil	2-4-6	91/99.29	94/99.00	88/99.29	88/99.33	No match	No match	No match	No match
	O177:H21	O177:H21	5134536		CP016546.1	Netherlands	Human feces	1-2-4-5-6-12(2)	91/99.42	93/99.53	91/99.38	90/99.51	No match	No match	No match	No match
	165	ONT:H21	5087166		CP020509.1	USA	Human abdominal	3(2)-7	92/99.42	93/99.55	90/99.33	89/99.51	No match	No match	No match	No match
	RM10809-3	O22:H8	5128479		CP023165.1	USA	Cattle	2(2)-6-12(2)-13(2)-14	92/99.35	94/99.52	90/99.27	90/99.49	No match	No match	CRT1_1-3, 5, 6, 20-23	No match
	ATCC 43896	O78:H12/ETEC	5088038		CP024278.1	USA	Human infant diarreic feces	2-4-7	94/99.20	94/99.43	89/99.21	91/99.25	No match	No match	No match	No match
	00-3279	O78:H12	5116580		CP024293.1	USA	Unknown	2(2)-5-7	93/99.28	94/99.36	89/99.24	90/99.54	No match	No match	No match	No match
	CREC-591	ONT:H31	5125266		CP024821.1	Korea	Human peritoneal fluid	3(2)-7(2)	92/99.42	93/99.55	90/99.28	89/99.51	No match	No match	No match	No match
	504838	O128ac:H12	5104962		CP025856.1	India	Human diarrehal feces	2(2)-4-5-7	93/99.20	93/99.42	89/99.21	90/99.36	No match	No match	No match	No match
	2013C-3181	O113:H21	5167951		CP027312.1	USA	Human feces	2-7-10-14-15	92/99.33	94/99.58	89/99.38	90/99.47	No match	No match	CRT1_1-17, 19-22, 24, 26, 27	CRT2_1, 10
	2013C-3033	O146:H21	5426201		CP027323.1	USA	Human feces	2-5-14(3)-15(3)	92/99.33	93/99.43	89/99.33	89/99.34	No match	No match	No match	No match
	2014C-3741	O174:H8	5394779		CP027328.1	USA	Human	2-3-6-13-14(2)-15(2)	91/99.24	95/99.53	90/99.34	91/99.30	No match	No match	No match	No match
	2014C-3097	O181:H49	5077228		CP027449.1	USA	Human feces	2-6-12-13(2)-14(2)	92/99.34	94/99.43	89/99.30	90/99.43	No match	No match	No match	No match
	2012EL-2448	O91:H14	5272286		CP027586.1	USA	Human feces	2(2)-6-13-14(3)-15(3)	92/99.27	94/99.42	89/99.33	90/99.46	No match	No match	No match	No match
	RM10042	O43:H2	5057506		CP028122.1	USA	Cattle feces	2(2)-12-14-15	92/99.30	93/99.47	89/99.30	89/99.42	No match	No match	No match	No match
	A41	O103:H21/UPEC	5106562		CP028735.1	Australia	Antechinus bellus	6-12(2)	91/99.28	93/99.43	88/99.28	88/99.38	No match	No match	No match	No match
	BR03-DEC	O9a:H9/UPEC	5038603		CP035321.1	Brazil	Human urine	2	91/99.37	95/99.01	89/99.39	90/98.98	No match	No match	CRT1_5, 22-24	No match
	BR07-DEC	ONT:H9/UPEC	5052397		CP035322.1	Brazil	Human urine	2	91/99.37	95/99.02	88/99.28	89/98.99	No match	No match	CRT1_5, 22-24	No match
	RM8082	O121:H7	5153748		CP043825.1	USA	Cattle feces	2-4(2)-7	91/99.10	92/99.46	89/99.11	88/99.47	No match	No match	No match	No match
	RM9245	O113:H21/STEC	5096264		CP044314.1	USA	Feces	2-3-4(2)-10-12(12)-14(12)	92/99.30	95/99.75	90/99.40	92/99.76	No match	No match	CRT1_1-7, 13-18, 20-22, 24-27	CRT2_1, 2, 6-10
	FHI_NMBU_10	O146:H21	5304684		CP046539.1	Norway	Human feces	2-3-5-10-12-13(2)-14(2)-15	92/99.41	94/99.43	90/99.41	90/99.56	No match	No match	No match	No match
	RH-024-WU	ONT:H21	6442898		CP050201.1	Bangladesh	Water	2-3(4)	92/99.18	95/99.49	89/99.17	90/99.23	No match	No match	No match	No match
	RM-065-WU	O8:H12	6328852		CP050213.1	Bangladesh	Water	2-6	92/99.33	94/99.63	89/99.33	88/99.29	No match	No match	CRT1_1-3, 5, 6, 16, 17, 19, 22-24	No match
	RM-096-WU	O185:H16	6387278		CP050219.1	Bangladesh	Water	2	91/99.21	93/99.58	87/99.20	88/99.58	No match	No match	No match	No match
	SFE8	O45:H14	5061372		CP051219.1	China	Pig feces	2-3-6	91/99.19	94/99.27	90/99.05	90/99.34	No match	No match	No match	No match
	IGC_RcoliRes_1.1	ONT:H21	5253394		CP054662.1	Portugal	Mouse	1-7-10(2)	92/99.37	94/99.33	89/99.18	90/99.33	No match	No match	No match	No match
	RHBSTW-00622	O126:H27	5192020		CP055438.1	UK	Wastewater	2-5-7-11-13-15	91/99.23	93/99.50	89/99.23	90/99.45	No match	No match	No match	No match
	RHBSTW-00410	O8:H19	5326610		CP056556.1	UK	Wastewater	1-2(2)-3(2)-4(2)-6-7	92/99.30	95/99.48	90/99.19	92/99.48	No match	No match	No match	No match
	RHBSTW-00321	O55:H21	5114578		CP056604.1	UK	Wastewater	2-3-4-5-7-11	92/99.28	93/99.42	90/99.28	91/99.52	No match	No match	No match	No match
	RHBSTW-00320	O126:H27	5235702		CP056608.1	UK	Wastewater	2-5-7-11-13(2)-15	92/99.44	93/99.54	89/99.47	90/99.38	No match	No match	No match	No match
	RHBSTW-00317	O126:H27	5234152		CP056613.1	UK	Wastewater	2-5-7-11-13(2)-15	92/99.44	93/99.54	89/99.47	90/99.38	No match	No match	No match	No match
	RHBSTW-00014	O126:H27	5190770		CP056902.1	UK	Wastewater	2-5-7-11-13-15	91/99.23	93/99.54	89/99.23	90/99.38	No match	No match	No match	No match
	RHB07-C12	O121:H7	5131790		CP055748.1	UK	Cattle feces	1(2)-2-4(3)-7-9	91/99.11	92/99.43	88/99.12	88/99.45	No match	No match	No match	No match
	RHB15-C19	O10:H19	5100561		CP055958.1	UK	Sheep feces	4-5-6	92/99.23	94/99.21	89/99.23	90/99.21	No match	No match	No match	No match
	RHB07-C16	O121:H7	5145932		CP055973.1	UK	Cattle feces	1(2)-2-4(3)-7-9	91/99.11	92/99.43	88/99.12	88/99.45	No match	No match	No match	No match
	RHB37-C20	O49:H31	5076589		CP057112.1	UK	Sheep feces	1-2(2)-5	92/99.18	95/99.35	89/99.31	90/99.39	No match	No match	CRT1_1-8, 10-16	No match
	RHB37-C16	O49:H31	5076588		CP057115.1	UK	Sheep feces	1-2(2)-5	92/99.18	95/99.35	89/99.31	90/99.39	No match	No match	CRT1_1-8, 10-16	No match
	RHB33-C19	O146:H21	5079129		CP057188.1	UK	Sheep feces	2(2)-3-4-5-6-7-10(2)	92/99.33	94/99.42	90/99.26	91/99.23	No match	No match	No match	No match
	RHB33-C17	O103:H16	5030467		CP057190.1	UK	Sheep feces	2(2)-3-4(2)-6-7	91/99.21	94/99.55	89/99.14	90/99.54	No match	No match	No match	No match
	RHB33-C11	O49:H31	5227024		CP057200.1	UK	Sheep feces	1-2(2)-5-12	92/99.18	95/99.35	89/99.31	90/99.32	No match	No match	CRT1_1-8, 10-16	No match
	RHB29-C23	O45:H9	5124691		CP057334.1	UK	Sheep feces	4(3)	93/99.24	94/99.64	93/99.31	91/99.49	No match	No match	No match	No match
	RHB29-C18	O45:H9	5124674		CP057340.1	UK	Sheep feces	4(3)	93/99.24	94/99.64	93/99.31	91/99.49	No match	No match	No match	No match
	RHB29-C16	O45:H9	5124691		CP057342.1	UK	Sheep feces	4(3)	93/99.24	94/99.64	93/99.31	91/99.49	No match	No match	No match	No match
	RHB29-C10	O45:H9	5124640		CP057345.1	UK	Sheep feces	4(3)	93/99.24	94/99.64	93/99.31	91/99.49	No match	No match	No match	No match
	RHB29-C09	O45:H9	5124687		CP057347.1	UK	Sheep feces	4(3)	93/99.24	94/99.64	93/99.31	91/99.49	No match	No match	No match	No match
	RHB19-C13	O166:H7	5089337		CP057645.1	UK	Sheep feces	2-6	92/99.28	95/99.43	90/99.28	90/99.42	No match	No match	CRT1_2, 4-11, 14, 15, 18-23	No match
	RHB15-C23	O10:H19	5102384		CP057767.1	UK	Sheep feces	4-5-6	92/99.23	94/99.20	89/99.35	90/99.20	No match	No match	No match	No match
	RHB15-C07	O10:H19	5102610		CP057784.1	UK	Sheep feces	4-5(2)-6	92/99.23	94/99.21	89/99.35	90/99.21	No match	No match	No match	No match
	RHB01-C23	O153:H8	5138962		CP058080.1	UK	Sheep feces	3(2)-4(2)-6	92/99.44	95/99.53	91/99.36	91/99.49	No match	No match	CRT1_1-3, 5, 6, 16, 21-24	No match
	RHB01-C18	O153:H8	5139188		CP058087.1	UK	Sheep feces	3(2)-4(2)-6	92/99.44	95/99.53	91/99.36	91/99.49	No match	No match	CRT1_1-3, 5, 6, 16, 21-24	No match
	RHB01-C17	O153:H8	5127691		CP058090.1	UK	Sheep feces	3(2)-4(2)-6	92/99.44	95/99.53	91/99.36	91/99.49	No match	No match	CRT1_1-3, 5, 6, 16, 21-24	No match
	RHB01-C08	O153:H8	5127928		CP058101.1	UK	Sheep feces	3(2)-4(2)-6	92/99.44	95/99.53	91/99.36	91/99.49	No match	No match	CRT1_1-3, 5, 6, 16, 21-24	No match
	STEC648	O150:H8	5291250		CP061836.1	China	Sheep	2-6-10-13-14-15	92/99.23	95/99.40	90/99.24	90/99.44	No match	No match	No match	No match
	C311	O150:H8	5165639		CP062204.1	Hong Kong	Cattle	1(2)-7	91/99.28	93/99.01	88/99.28	89/99.26	No match	No match	No match	No match
	MIN10	O126:H45	5122973		CP069677.1	Poland	Human upper respiratory tract	3-6	92/99.42	95/99.38	91/99.29	92/99.27	No match	No match	CRT1_1-3, 5, 16-17	No match
	2018-166	O91:H14	5201011		CP075632.1	Switzerland	Human feces	2(2)-6-13-14(2)-15(2)	92/99.27	93/99.39	89/99.23	89/99.59	No match	No match	No match	No match
	S19-651	O91:H14	5137408		CP075852.1	Switzerland	Human feces	2-3-5-13-14-15	92/99.25	94/99.41	90/99.25	90/99.59	No match	No match	No match	No match
	NCTC9082	O82:H19	5030213		LR134080.1	UK	Unknown	2-11	92/99.26	94/99.47	89/99.26	89/99.47	No match	No match	CRT1_1, 2, 11, 12, 16-19	No match
	VREC0864	ONT:H21/H35	5114416		LR536431.1	UK	Unknown	null	88/99.16	89/98.96	84/99.16	82/99.19	No match	No match	No match	No match
	C2	O178:H8	4809836		CP010117.1	China	Cattle	2-4-6	91/99.37	94/99.25	88/99.30	88/99.23	No match	No match	CRT1_1-3, 5, 6, 16, 17, 19, 22-24	No match
	H3	O28ab/H25	4630919		CP010167.1	China	Water	7	91/99.22	93/99.60	87/99.32	87/99.59	No match	No match	No match	No match
	H14	O116:H8	4735489		CP010177.1	China	Water	2-4-6	91/99.22	94/99.53	88/99.31	89/99.57	No match	No match	No match	No match
	H15	O8/O46/O134:H21	4741552		CP010178.1	China	Water	2-4-6	92/99.19	95/99.40	88/99.18	89/99.24	No match	No match	No match	No match
	M1	O132:H49	4941156		CP010180.1	China	Mouse feces	10	91/99.39	91/99.27	88/99.39	87/99.51	No match	No match	No match	No match
	M3	O132:H49	4940434		CP010183.1	China	Mouse feces	10	91/99.39	91/99.27	88/99.39	87/99.51	No match	No match	No match	No match
	M8	O65:H7	4803944		CP010191.1	China	Mouse feces	2-3-4-6	91/99.42	93/99.51	89/99.28	89/99.24	No match	No match	No match	No match
	M10	O168:H16	4821620		CP010200.1	China	Mouse feces	4(2)-5-7	90/99.27	92/99.25	88/99.27	88/99.35	No match	No match	No match	No match
	S21	O116:H8	4733615		CP010230.1	China	Forest soil	2-4-6	91/99.22	94/99.53	88/99.31	89/99.57	No match	No match	No match	No match
	S42	ONT:H7	4838808		CP010236.1	China	Forest soil	2-5	91/99.32	94/99.54	89/99.32	90/98.96	No match	No match	No match	No match
	S50	O153:H19	4797106		CP010238.1	China	Forest soil	2-5-10-11-12-14(2)	88/99.29	90/99.12	84/99.29	86/99.28	No match	No match	CRT1_1-3, 5, 6, 16, 17, 19, 22-24	No match
	CI5	ONT:H14/UPEC	4885378		CP011018.1	Singapore	Human	2-6-10	91/99.40	92/99.60	87/99.40	87/99.60	No match	No match	No match	No match
	A18	ONT:H7	4616722		CP012781.1	Mexico	Vampire bat feces	2	90/99.24	93/99.39	87/99.32	87/99.39	No match	No match	CRT1_17, 18, 22, 23	No match
	2011C-3911	ONT:H7	4863599		CP015240.1	USA	Human feces	2-6-7-14	92/99.25	94/99.33	89/99.24	90/99.24	No match	No match	No match	No match
	O91str.RM7190	O91:H21	4903701		CP015244.1	USA	Pig feces	2-3-4-10-13-14	92/99.27	94/99.04	90/99.27	90/99.20	No match	No match	No match	No match
	Co6114	ONT:H8	4893592		CP016034.1	Germany	Inguinal swab	5	92/99.28	93/99.28	90/99.28	90/99.27	No match	No match	CRT1_16	No match
	KSC9	O153:H21	4855460		CP018323.1	USA	Pig	4-7(2)-12	92/99.43	93/99.57	89/99.21	89/99.57	No match	No match	No match	No match
	KSC64	O89:H38	4759716		CP018840.1	USA	Pig	5	92/99.40	93/99.38	88/99.33	88/99.40	No match	No match	No match	No match
	Ecol_224	O131:H31	4891786		CP018948.1	Viet Nam	Human	4-5-6	91/99.42	93/99.53	89/99.17	89/99.51	No match	No match	No match	No match
	B4103-1	O27:H7/ETEC	4708118		CP024245.1	USA	Unknown	5	91/99.28	92/99.46	88/99.28	88/99.42	No match	No match	CRT1_1-3, 6, 21-24	No match
	503440	O148:H28	4984787		CP025881.1	India	Human feces	6-7	92/99.06	93/99.28	88/99.08	88/99.32	No match	No match	CRT1_1, 2, 4-9, 11, 12, 14, 15	No match
	A11	O104:H21	4770699		CP028763.1	USA	Giraffe feces	2(2)-9	91/99.19	93/99.49	87/99.17	88/99.31	No match	No match	CRT1_1, 2, 4-14	No match
	STEC719	O93:H28	4987940		CP041411.1	China	Goat	2-3	92/99.30	94/99.27	89/99.14	90/99.60	No match	No match	No match	No match
	CVMN56639	ONT:H42	4891172		CP043752.1	USA	Ground beef	null	90/98.74	90/99.35	88/99.24	86/99.35	No match	No match	No match	No match
	RHB13-C02	O146:H21	4859319		CP057849.1	UK	Pig faeces	2-4-5	92/99.26	94/99.43	89/99.26	90/99.23	No match	No match	No match	No match
	RHB04-C08	O128ac/H12	4832699		CP058014.1	UK	Sheep feces	3-4-5-6	91/99.22	94/99.31	91/99.22	91/99.22	No match	No match	No match	No match
	SWHEFF_71	Shigella flexneri ONT:H16	4940262		CP055015.1	Hong Kong	Wastewater	2-7-10(2)-14(2)	90/99.23	92/99.43	87/99.38	87/99.55	No match	No match	No match	No match
	SWHIN_101	Shigella flexneri O15:H10	4969852		CP055113.1	Hong Kong	Wastewater	3	92/99.25	94/99.55	91/99.25	91/99.52	No match	No match	No match	No match
	WW1	Shigella flexneri O39:H28	4786643		CP081813.1	China	Wastewater	null	91/99.30	92/99.38	87/99.27	87/99.54	No match	No match	No match	No match
	STEFF_16	Shigella flexneri O39:H28	4757418		CP055184.1	Hong Kong	Wastewater	2-7	91/99.25	93/99.56	87/99.27	87/99.55	No match	No match	No match	No match
	STEC711	O22:H8	4706415		CP041416.1	China Shandong	Unknown	2-9	87/99.43	88/99.53	83/99.36	84/99.49	No match	No match	CRT1_1, 2, 6, 16	No match
	Res13-Lact-PEB08-01	O39:H21	4752352		CP062865.1	Canada	Pig feces	4(2)-7	92/99.41	92/99.55	88/99.21	88/99.52	No match	No match	No match	No match
	Res13-Lact-ER07-18	O100:H21	4647142		CP062889.1	Canada	Pig feces	null	93/99.25	93/99.57	88/99.25	87/99.57	No match	No match	No match	No match
	1EC213	ONT:H4	4746359		CP061101.1	Ghana	Human	1-2-5	91/99.22	92/99.39	86/99.23	87/99.43	No match	No match	CRT1_2-4, 6, 12, 13, 17, 18, 23	No match
	BMH-17-0027	O8:H28	4799802		CP076704.1	Canada	Flour	5	91/99.26	93/99.56	89/99.26	88/99.51	No match	No match	CRT1_1-3, 5, 16, 17, 19, 22-24	No match
	FWSEC0008	O91:H21	4972544		CP031906.1	Germany	Human	2-5-13(3)-14	92/99.33	93/99.06	89/99.26	89/99.30	No match	No match	No match	No match
	CFSAN002236	O104:H21	4884467		CP023541.1	USA	Human feces	2-7-12-14	92/99.31	93/99.50	89/99.30	88/99.19	No match	No match	No match	No match
	90-9280	O114:H49/ETEC	4966338		CP024240.1	Bangladesh	Unknown	2(2)-4-7-12	92/99.32	93/99.43	89/99.25	90/99.43	No match	No match	No match	No match
	D181	O182:H21/ETEC	4891230		CP024252.1	Jordan	Unknown	2-5-7	93/99.25	93/99.39	88/99.31	89/99.49	No match	No match	No match	No match
	90-9276	O114:H49/ETEC	5004671		CP024299.1	Bangladesh	Unknown	2(2)-4-7-12	92/99.32	93/99.43	89/99.24	90/99.42	No match	No match	No match	No match
	13KWH46	ONT:H21	4886145		CP019250.1	Hong Kong	Human urine	2-7	91/99.15	94/99.52	88/99.29	89/99.31	No match	No match	No match	No match
	XH988	O159:H8	4782521		CP019355.1	China	Human wound secretion	2-3-5-6	91/99.17	94/99.64	88/99.40	90/99.62	No match	No match	CRT1_1-16	No match
	KSC1031	O128ab/O128ac/H2/H36	4707009		CP019560.1	USA	Pig	2-3(2)	91/99.31	94/99.31	88/99.24	89/99.38	No match	No match	No match	No match
	AR_0118	O131:H31	5018461		CP020048.1	USA	Unknown	1	92/99.42	93/99.55	89/99.43	89/99.51	No match	No match	No match	No match
	HB-Coli0	ONT:H21	4858944		CP020933.1	China	Chicken intestine	3-4	92/99.35	94/99.33	90/99.15	91/99.33	No match	No match	No match	No match
	AR_0119	O131:H31	5029162		CP021535.1	USA	Unknown	null	92/99.42	92/99.54	88/99.33	89/99.52	No match	No match	No match	No match
	AR_0128	O131:H31	4967401		CP021722.1	USA	Unknown	1	92/99.42	93/99.55	89/99.33	89/99.51	No match	No match	No match	No match
	E62	O178:H7	4914770		CP022393.1	China	Rat feces	null	91/99.27	93/99.48	88/99.29	88/98.96	No match	No match	No match	No match
	ETEC-2264	O114:H49/ETEC	4972828		CP023349.1	Bangladesh	Human diarrehal feces	2(2)-7-12	92/99.32	93/99.43	89/99.24	89/99.42	No match	No match	No match	No match
	1943	O159:H28	4780635		CP023359.1	UK	Dog	2-5	91/99.24	94/99.39	87/99.34	89/99.35	No match	No match	No match	No match
	AR_0019	O29:H8	4643903		CP024889.1	USA	Unknown	6	93/99.34	92/99.27	87/99.37	87/99.43	No match	No match	CRT1_16	No match
	600468	O8/O32:H19/ETEC	4818782		CP025849.1	Bangladesh	Human diarrehal feces	2-4-6	93/99.35	94/99.60	89/99.34	89/99.33	No match	No match	CRT1_1-3, 5, 6, 16, 17, 19, 22-24	No match
	504211	O148:H28/ETEC	4950457		CP025865.1	India	Human diarrehal feces	6-7	92/99.06	93/99.28	88/99.07	88/99.32	No match	No match	CRT1_1, 2, 4-9, 11, 12, 14, 15	No match
	503829	O148:H28/ETEC	4920463		CP025869.1	India	Human diarrehal feces	7	92/99.06	92/99.25	87/99.08	88/99.30	No match	No match	CRT1_1, 2, 4-9, 11, 12, 14, 15	No match
	503025	O148:H28/ETEC	4911268		CP025892.1	India	Human diarrehal feces	7	92/99.06	92/99.28	87/99.08	88/99.32	No match	No match	CRT1_1, 2, 4-9, 11, 12, 14, 15	No match
	500465	O148:H28/ETEC	4947085		CP025896.1	India	Human diarrehal feces	6-7	92/99.03	93/99.30	88/99.39	88/99.30	No match	No match	CRT1_1, 2, 4-9, 11, 12, 14, 15	No match
	2407a	O115:H40/ETEC	4941120		CP025967.1	Chile	Human feces	4-5(2)-6-7	92/99.27	94/99.46	90/99.27	90/99.38	No match	No match	CRT1_1-3, 5-8, 11, 12, 19	No match
	DH5alpha	O6:H49	4833062		CP026085.1	China	Water	2-4-6	91/99.25	93/99.14	88/99.25	89/99.16	No match	No match	No match	No match
	EC11	ONT:H7	4933784		CP027255.1	China	Cattle dung	2-3	91/99.25	93/99.39	89/99.32	90/99.42	No match	No match	CRT1_1-4, 14-16, 18-20, 22, 24	No match
	A40	O7:H7	4682124		CP028736.1	Mexico	Deer feces	3-4-9	93/99.27	93/99.52	88/99.27	88/99.51	No match	No match	CRT1_16	No match
	A35	O8:H49	4764251		CP028740.1	Australia	Rattus lutreolus feces	2(2)-9	91/99.15	92/99.46	87/99.17	87/99.46	No match	No match	No match	No match
	A28	O8/O46/O134:H21	4935112		CP028747.1	Australia	Tachyglossus aculeatus feces	2	91/99.20	94/99.23	88/99.20	89/99.37	No match	No match	No match	No match
	A19	ONT:H7	5002038		CP028756.1	Mexico	Vampire bat feces	2-5	91/99.26	93/99.38	88/99.32	89/99.40	No match	No match	CRT1_17, 18, 22, 23	No match
	A17	O48:H7	4828453		CP028757.1	Mexico	Otter feces	2-3-4-5-7	91/99.27	94/99.48	89/99.25	90/99.69	No match	No match	No match	No match
	A15	O8:H8	4818521		CP028759.1	Mexico	Otter feces	2	92/99.42	94/99.49	89/99.30	90/99.47	No match	No match	No match	No match
	A8	O175:H28	4977665		CP028766.1	Mexico	Mouse feces	2-3-7-10-13(2)	92/99.23	94/99.45	90/99.44	90/99.38	No match	No match	No match	No match
	A7	O8/O46/O134:H21	4836060		CP028767.1	USA	Orangutan feces	2-4	93/99.26	95/99.46	90/99.31	90/99.36	No match	No match	No match	No match
	A5	ONT:H2	4769222		CP028769.1	Asia	Pig feces	4	91/99.27	94/99.36	88/99.27	89/99.43	No match	No match	No match	No match
	A2	O87:H7	5003165		CP028772.1	Australia	Platyfeces feces	2(2)-3-5-9	91/99.30	94/99.50	90/99.25	90/98.96	No match	No match	No match	No match
	A1	ONT:H38	5019076		CP029328.1	Australia	Short-beaked echidna feces	2(2)-7-10(10)	92/99.30	94/99.39	90/99.31	90/99.39	No match	No match	No match	No match
	H8Ecoli	O118/O151:H21	4743004		CP029212.1	China	Human feces	null	91/99.25	93/99.61	88/99.21	87/99.61	No match	No match	No match	No match
	AMSHJX01	O109:H21	5023979		CP030939.1	China	Giant panda feces	2(3)-3(2)-5-6-8-10	91/99.28	94/99.17	89/99.28	90/99.29	No match	No match	No match	No match
	CFSAN064035	ONT:H32	4923235		CP031134.1	UK	Biological fluid	2-3-5(2)-6	91/99.33	94/99.31	89/99.31	90/99.27	No match	No match	CRT1_16	No match
	Es_ST2350_SE1_NDM_03_2018	O8:H49	4733230		CP031321.1	UK	Human rectal swab	2-4	92/99.29	93/99.18	88/99.29	88/99.19	No match	No match	No match	No match
	CHL5009T	O82:H8	4864948		CP032936.1	New Zealand	Human urine	2-8	92/99.42	93/99.53	88/99.30	88/99.50	No match	No match	No match	No match
	W2-5	O9:H19	4914512		CP032989.1	China	Water	null	92/99.34	94/99.11	89/99.34	90/99.28	No match	No match	CRT1_1-3, 5, 6, 16, 17, 19, 22-24	No match
	CRE1	ONT:H8	4938997		CP034399.1	Thailand	Human urine	2-5-6	92/99.04	94/99.27	90/99.03	90/99.26	No match	No match	CRT1_16	No match
	CRE10	ONT:H8	4931251		CP034404.1	Thailand	Human feces	2-5-6	92/99.28	94/99.28	90/99.28	90/99.24	No match	No match	CRT1_16	No match
	L65	ONT:H34	4776769		CP034738.1	China	Goose farm	2-3-4	91/99.38	94/99.34	88/99.22	89/99.24	No match	No match	No match	No match
	B7A	/ETEC	4944053		CP035812.1	USA report	Human feces	2-4(2)-5-7	92/99.22	94/99.30	89/99.31	90/99.26	No match	No match	CRT1_1-9, 11, 12, 14, 15	No match
	TW10590	O128ac/H7	4926007		CP035850.1	USA report	Human feces	2-4-7	91/99.25	93/99.41	88/99.25	89/99.21	No match	No match	CRT1_1, 2, 8-11, 20, 22-24	No match
	L725	O180:H14	4834354		CP036202.1	China	Human feces	4-5-6	91/99.40	92/99.43	89/99.40	88/99.51	No match	No match	No match	No match
	1500	O48:H20	4736377		CP040269.1	Norway	Bivalve mollusk marine env.	3-4	92/99.28	93/99.42	88/99.28	88/99.41	No match	No match	No match	No match
	MSHS472	O82:H8	4782773		CP041302.1	Canada	Human cystitis urine	2	91/99.25	92/99.40	88/99.25	87/99.52	No match	No match	No match	No match
	ESBL15	O109/H21	5000290		CP041678.1	Switzerland	Human rectum	2(2)-3-5(2)-6-10	92/99.27	95/99.45	90/99.27	91/99.29	No match	No match	No match	No match
	LD91-1	O8:H19	4733770		CP042585.1	China	Human feces	3	92/99.33	94/99.54	90/99.19	90/99.44	No match	No match	CRT1_1-3, 5, 6, 23, 24	No match
	ATCC51435	O91:H21	4947839		CP042950.1	Canada	Unknown	2-3-4-5-13(2)-14	92/99.27	94/99.42	90/99.32	90/99.31	No match	No match	No match	No match
	CFSAN061769	O5:H16	4985114		CP042969.1	Egypt	Raw milk cheese	3(2)-5	92/99.19	94/99.45	90/99.23	91/99.27	No match	No match	No match	No match
	CVMN56338	O6:H49	4861564		CP043754.1	USA	Pork chop	2-3-6	92/99.21	94/99.41	88/99.39	89/99.40	No match	No match	No match	No match
	2492	O54:H21	4807625		CP044021.1	USA	Pork	5-7	91/99.42	93/99.54	89/99.32	88/99.51	No match	No match	No match	No match
	1919D3	O173:H4	4710181		CP046006.1	China	Pig feces	null	92/98.84	91/99.50	87/99.37	86/99.53	No match	No match	No match	No match
	ECO2947	O178:H7	4884967		CP046259.1	China	Human feces	2(2)-6-10-14	91/99.26	94/99.47	88/99.25	89/99.34	No match	No match	CRT1_1-8	No match
	MS6193	O188:H31	4922872		CP047405.1	India	Human urine	1-5-6	92/99.42	93/99.55	89/99.27	89/99.52	No match	No match	No match	No match
	64	ONT:H4	4771203		CP048322.1	Switzerland	Envirolnment	1-5-6	90/99.22	92/99.49	87/99.34	88/99.49	No match	No match	CRT1_2-6, 12, 13, 17, 18, 23	No match
	61	ONT:H4	4770210		CP048326.1	Switzerland	Envirolnment	1-5-6	90/99.22	92/99.49	87/99.34	88/99.49	No match	No match	CRT1_2-6, 12, 13, 17, 18, 23	No match
	PapRG-06-3	O170:H28	4703889		CP048604.1	Gambia	Papio papio feces	2-4	92/99.26	93/99.37	87/99.40	88/99.26	No match	No match	CRT1_1-16	No match
	UMB200201_11	O8:H19	4707626		CP049343.1	USA	Human	2	94/99.29	93/99.43	88/99.29	88/99.41	No match	No match	CRT1_1-3 5, 16, 17, 19, 22-24	No match
	ARL09/232	ONT:H8	4836724		CP049967.1	New Zealand	Human urine	4-5	91/99.04	94/99.29	89/99.04	89/99.28	No match	No match	CRT1_16	No match
	PapM-36-2	ONT:H8	4745573		CP050646.1	Gambia	Papio papio feces	2-4	91/99.21	93/99.53	88/99.35	88/99.53	No match	No match	No match	No match
	SCU-152	O104:H2	4757546		CP051698.1	USA	Human rectal swab	2-7	92/99.32	93/99.34	89/99.31	88/99.43	No match	No match	No match	No match
	CP66-6_Sichuan	O9a:H9	4815440		CP053723.1	China	Pig slaughterhouse	4-7	92/99.25	92/99.57	88/99.25	87/99.56	No match	No match	No match	No match
	258E	O9a:H9	4715664		CP053855.1	China	Duck	2-4	91/99.21	94/99.32	89/99.27	89/99.34	No match	No match	No match	No match
	TH9F11	O171:H31	4884596		CP054191.1	China	Fish	3-7	91/99.42	92/99.55	89/99.33	89/99.52	No match	No match	No match	No match
	KCJ3K291	O81:H14	4954362		CP054407.1	USA	Human	5	91/99.49	92/99.21	87/99.49	87/99.52	No match	No match	No match	No match
	MS6192	O188:H31	4879059		CP054940.1	India	Human urine	1-5-6	92/99.42	93/99.55	89/99.32	89/99.52	No match	No match	No match	No match
	RHBSTW-00511	O82:H11/H35	4863845		CP055918.1	UK	Wastewater	6	89/99.15	89/99.22	84/99.15	83/99.15	No match	No match	No match	No match
	RHBSTW-00933	O8:H7	4789582		CP056242.1	UK	Wastewater	2-3-4	92/99.14	95/99.34	89/99.14	90/98.96	No match	No match	No match	No match
	RHBSTW-00601	ONT:H49	4722101		CP056392.1	UK	Wastewater	2	91/99.33	93/99.40	88/99.33	88/99.37	No match	No match	No match	No match
	RHBSTW-00392	O8:H14	4844929		CP056564.1	UK	Wastewater	4	92/99.18	94/99.46	89/99.31	88/99.48	No match	No match	No match	No match
	RHBSTW-00357	O22:H28	4825466		CP056584.1	UK	Wastewater	2-4(2)-5-7	91/99.55	93/99.40	88/99.34	89/99.30	No match	No match	No match	No match
	RHB07-C09	ONT:H23	4813832		CP055753.1	UK	Cattle feces	2-4	90/99.13	90/99.18	87/99.13	86/99.36	No match	No match	CRT1_25	No match
	RHB40-C03	O3:H33	4927124		CP057028.1	UK	Cattle feces	1-2-3-4	92/99.45	93/99.49	90/99.38	90/99.41	No match	No match	No match	No match
	RHB39-C23	O6:H49	4823091		CP057038.1	UK	Cattle feces	2-3-4-6	91/99.25	94/99.15	89/99.25	90/99.17	No match	No match	No match	No match
	RHB38-C21	O103:H16	4881210		CP057085.1	UK	Pig feces	2-3(2)-5-6	91/99.25	94/99.55	89/99.25	89/99.54	No match	No match	No match	No match
	RHB37-C15	ONT:H7	4800609		CP057119.1	UK	Sheep feces	4(2)	91/99.31	91/99.30	88/99.31	87/99.40	No match	No match	No match	No match
	RHB36-C05	O175:H16	4891275		CP057137.1	UK	Cattle feces	2-3-6	91/99.25	94/99.53	89/99.66	90/99.54	No match	No match	No match	No match
	RHB35-C14	O89:H38	4885384		CP057152.1	UK	Cattle feces	7	92/99.20	93/99.38	89/99.33	88/99.21	No match	No match	No match	No match
	RHB32-C19	O8:H16	4892008		CP057223.1	UK	Sheep feces	2-4-6-11	92/99.39	93/99.50	91/99.03	89/99.16	No match	No match	No match	No match
	RHB26-C15	O8/O40:H2	4807288		CP057453.1	UK	Cattle feces	2-3-4	92/99.36	94/99.57	90/99.36	89/99.46	No match	No match	No match	No match
	RHB26-C12	O150:H8	4955460		CP057455.1	UK	Cattle feces	2(2)-7	91/99.31	94/99.43	89/99.34	90/99.43	No match	No match	No match	No match
	RHB25-C13	O89:H38	4822841		CP057475.1	UK	Cattle feces	null	92/99.37	94/99.38	89/99.33	89/99.41	No match	No match	No match	No match
	RHB24-C19	O170:H49	4883401		CP057487.1	UK	Sheep feces	2-4-5	90/99.20	92/99.57	88/99.20	88/99.49	No match	No match	No match	No match
	RHB24-C10	O82:H21	4907584		CP057493.1	UK	Sheep feces	2(2)-4	91/99.28	93/99.48	88/99.28	89/99.48	No match	No match	No match	No match
	RHB23-C14	ONT:H8	4832806		CP057520.1	UK	Sheep feces	2(2)-4-6-7	91/99.25	93/99.50	88/99.21	89/98.63	No match	No match	No match	No match
	RHB23-C11	O175:H16	4926309		CP057523.1	UK	Sheep feces	2-3-6-7	91/99.25	94/99.38	89/99.66	90/99.45	No match	No match	No match	No match
	RHB23-C06	O112ac:H16	4792619		CP057539.1	UK	Sheep feces	2-3-4-11	91/99.29	94/99.49	89/99.30	90/99.37	No match	No match	No match	No match
	RHB22-C17	ONT:H2	4979622		CP057574.1	UK	Cattle feces	2-3-11	92/99.24	94/99.23	90/99.24	90/99.26	No match	No match	No match	No match
	RHB22-C06	O102:H6	4800819		CP057582.1	UK	Cattle feces	6	91/99.26	93/99.54	89/99.26	89/99.52	No match	No match	No match	No match
	RHB22-C05	ONT:H2	4978342		CP057584.1	UK	Cattle feces	2-3-11	92/99.24	94/99.24	90/99.24	90/99.26	No match	No match	No match	No match
	RHB21-C12	O170:H8	4879505		CP057597.1	UK	Cattle feces	2(2)-3-4-7(2)	91/99.46	94/99.50	89/99.28	90/99.42	No match	No match	No match	No match
	RHB18-C23	O150:H8	4868734		CP057660.1	UK	Sheep feces	3-5	91/99.38	94/99.47	89/99.38	90/99.31	No match	No match	No match	No match
	RHB15-C18	O184:H4	4953251		CP057778.1	UK	Sheep feces	2	92/99.34	94/99.12	89/99.34	90/99.29	No match	No match	CRT1_1-3, 5, 6, 16, 17, 19, 22-24	No match
	RHB13-C03	O146:H21	4859596		CP057843.1	UK	Pig feces	2-4-5	92/99.26	94/99.43	89/99.26	90/99.23	No match	No match	No match	No match
	RHB13-C01	O146:H21	4859593		CP057854.1	UK	Pig feces	2-4-5	92/99.26	94/99.43	89/99.26	90/99.23	No match	No match	No match	No match
	RHB11-C17	O147:H21/H47	4802990		CP057882.1	UK	Cattle feces	2-4-6	91/99.21	94/99.66	89/99.31	89/99.61	No match	No match	CRT1_1-4, 6-12, 14-17	No match
	RHB11-C16	ONT:H7	4987156		CP057885.1	UK	Cattle feces	2-4-7	92/99.35	94/99.40	89/99.10	89/99.43	No match	No match	CRT1_1-5, 9-19	No match
	RHB10-C19	O162:H7	4986153		CP057901.1	UK	Sheep feces	3-5-7	92/99.31	93/99.54	89/99.31	89/99.51	No match	No match	No match	No match
	RHB10-C09	O162:H7	4984026		CP057911.1	UK	Sheep feces	3-5-7	92/99.31	93/99.54	89/99.31	89/99.51	No match	No match	No match	No match
	RHB09-C23	O3:H33	4861291		CP057927.1	UK	Cattle feces	1-2-3-4-12(2)	92/99.26	93/99.56	90/99.44	90/99.56	No match	No match	No match	No match
	RHB09-C22	O177:H42	4801723		CP057930.1	UK	Cattle feces	2-5(2)-6	91/99.34	94/99.36	89/99.34	90/99.36	No match	No match	No match	No match
	RHB09-C20	O147:H7	5023615		CP057932.1	UK	Cattle feces	2-3-4-6	92/99.30	95/99.50	91/99.09	91/98.96	No match	No match	No match	No match
	RHB09-C16	O178:H7	4777660		CP057941.1	UK	Cattle feces	2-3-4(2)	91/99.29	93/99.48	88/99.23	89/99.47	No match	No match	CRT1_1-19, 21-24	No match
	RHB09-C13	O3:H33	4861249		CP057946.1	UK	Cattle feces	1-2-3-4-12(2)	92/99.26	93/99.56	90/99.44	90/99.56	No match	No match	No match	No match
	RHB08-C09	O153:H42	4859071		CP057962.1	UK	Cattle feces	2-4(2)-5-7	92/99.34	94/99.36	89/99.34	90/99.36	No match	No match	No match	No match
	RHB07-C22	O121:H7	5146150		CP057964.1	UK	Cattle feces	1-2-4(3)-7-9	91/99.11	92/99.43	88/99.12	88/99.45	No match	No match	No match	No match
	RHB07-C17	O8/O40:H2	4817832		CP057967.1	UK	Cattle feces	2(2)-3-4	92/99.48	94/99.57	89/99.29	90/99.45	No match	No match	No match	No match
	RHB07-C06	O8:H19	4854279		CP057973.1	UK	Cattle feces	2(2)-3-6	92/99.33	95/99.40	90/99.33	91/99.47	No match	No match	CRT1_1-3, 5, 6, 16-19, 22-24	No match
	RHB07-C03	O105:H8	4882461		CP057978.1	UK	Cattle feces	2(3)-6	92/99.20	94/99.54	89/99.20	89/99.37	No match	No match	No match	No match
	RHB06-C20	O142:H38	4874806		CP057980.1	UK	Sheep feces	null	92/99.21	93/99.38	89/99.33	88/99.21	No match	No match	No match	No match
	RHB06-C19	O142:H38	4874806		CP057983.1	UK	Sheep feces	null	92/99.21	93/99.38	89/99.33	88/99.21	No match	No match	No match	No match
	RHB06-C17	O142:H38	4874806		CP057987.1	UK	Sheep feces	null	92/99.21	93/99.38	89/99.33	88/99.21	No match	No match	No match	No match
	RHB06-C11	O142:H38	4874806		CP057990.1	UK	Sheep feces	null	92/99.21	93/99.38	89/99.33	88/99.21	No match	No match	No match	No match
	RHB06-C03	O175:H16	4829557		CP057996.1	UK	Sheep feces	2-4	90/99.25	92/99.42	88/99.25	88/99.52	No match	No match	No match	No match
	RHB04-C06	O74:H8	4840589		CP058019.1	UK	Sheep feces	2-4	91/99.39	93/99.50	89/99.39	89/99.31	No match	No match	No match	No match
	RHB04-C05	ONT:H42	4924035		CP058023.1	UK	Sheep feces	4(2)	91/99.28	92/99.38	88/99.14	88/99.52	No match	No match	No match	No match
	EC18	O100/O154:H25	4957014		CP060914.1	China	Human urine	4(2)	92/99.26	92/99.56	89/99.26	87/99.56	No match	No match	No match	No match
	EC15	O100/O154:H25	4956833		CP060919.1	China	Human urine	4(2)	92/99.26	92/99.56	89/99.26	87/99.56	No match	No match	No match	No match
	EC14	O8:H17	4826519		CP060924.1	China	Human wound	2(2)	92/99.25	93/99.55	90/99.25	88/99.52	No match	No match	No match	No match
	EC12	O100/O154:H25	4982993		CP060933.1	China	Human urine	4(3)	92/99.26	92/99.56	89/99.26	88/99.56	No match	No match	No match	No match
	STEC636	ONT:H21	4997950		CP061212.1	China	Sheep	4(3)	91/99.28	94/99.18	89/99.28	90/99.30	No match	No match	No match	No match
	STEC1024	ONT:H21	5018257		CP061264.1	China	Sheep	2-3-5-10(3)-15(2)	89/99.25	92/99.40	87/99.25	88/99.25	No match	No match	No match	No match
	L3Cip3	O118/O151:H51	4932828		CP062211.1	New Zealand	Water	3(2)-4	93/99.25	94/99.57	90/99.25	90/99.57	No match	No match	No match	No match
	Res13-Lact-PEA14-20	ONT:H16	4987664		CP062871.1	Canada	Pig feces	2-10(2)-14(2)	90/99.24	92/99.43	88/99.37	88/99.54	No match	No match	No match	No match
	BS15R-A	ONT:H7	4835995		CP063349.1	New Zealand	Human rectal swab	2-3(2)-4-6-8-9	91/99.37	93/99.46	88/99.36	89/99.32	No match	No match	CRT1_1-14	No match
	EH01-18-02	O88:H31	4805989		CP063518.1	Laos	Human rectal swab	4	92/99.42	93/99.50	88/99.17	88/99.51	No match	No match	No match	No match
	18GA07VL07-EC	O8/O46/O134:H21	4771390		CP063720.1	USA	Veal	4	93/99.21	94/99.40	89/99.20	88/99.37	No match	No match	No match	No match
	18SC04V04-EC	O28ac/O42:H8	4969382		CP063739.1	USA	Veal	2-4-9-10-11	92/99.42	93/99.50	91/99.31	89/99.56	No match	No match	No match	No match
	18SC04V02-EC	O55:H12	4894774		CP063742.1	USA	Veal	2(2)	91/99.31	92/99.31	89/99.31	89/99.21	No match	No match	CRT1_1-12, 18, 19	No match
	P14	O28ac/O42:H8	4988772		CP063970.1	USA	Cattle hide	2(2)	92/99.32	94/99.47	90/99.31	90/99.46	No match	No match	CRT1_1-12, 18, 19	No match
	RIVM_C018404	ONT:H5	4832919		CP068803.1	Netherlands	Human	1-2-3-5	91/99.22	93/99.63	87/99.23	88/99.49	No match	No match	CRT1_2-6, 12, 13, 17, 18, 23	No match
	MIN6	ONT:H20	4989754		CP069692.1	Poland	Human wound	2-3-6	91/99.41	94/99.35	90/99.41	90/99.49	No match	No match	No match	No match
	EC-JS426	O8/O160:H10	4830935		CP072322.1	Germany	Human rectal swab	2-4-5-6	92/99.28	94/99.29	90/99.28	90/99.28	No match	No match	CRT1_16	No match
	EC11	ONT:H7	4876824		CP073360.1	China	Human urine	6	91/99.34	95/99.38	89/99.34	90/99.42	No match	No match	CRT1_1-3, 5, 16, 17, 19, 22-24	No match
	TCM_B_2	O8:H8	4805441		CP075061.1	China	Pig intestinal and liver	3-5(2)-6	92/99.28	94/99.30	89/99.29	90/99.27	No match	No match	CRT1_16	No match
	EC_J_9	ONT:H21	4948775		CP075062.1	China	Pig intestinal	2-3	93/99.35	95/99.33	90/99.19	91/99.33	No match	No match	No match	No match
	P15-385	O91:H21	4966561		CP075627.1	Switzerland	Human feces	2-4-5-13(2)-14(2)	92/99.27	93/99.42	89/99.32	89/99.56	No match	No match	No match	No match
	STEC2017-197	O91:H21	5013656		CP075663.1	Switzerland	Human feces	2-4-5-12-13(2)-14	92/99.28	93/99.42	89/99.33	89/99.56	No match	No match	No match	No match
	PC-NDM34	O188:H6	4867020		CP082120.1	Tanzania	Human rectal swab from HIV	2-3-5-6	92/99.04	94/99.29	90/99.04	90/99.28	No match	No match	CRT1_16	No match
	JNU	O105:H4	4887408		CP083263.1	China	Water	2-3-4(2)	92/99.28	93/99.33	89/99.28	90/99.22	No match	No match	CRT1_1-5, 13-18, 22-24	No match
	EC7518	O131:H31	4941244		CP085183.1	China	Human	7	92/99.42	92/99.55	88/99.43	88/99.52	No match	No match	No match	No match
	fEC.1	ONT:H21	4799936		CP085638.1	China	Pigeon	2-3	92/99.35	94/99.33	89/99.15	90/99.32	No match	No match	No match	No match
	779	ONT:H31	5091593		CP086220.1	China	Human urine	3(2)-7	92/99.42	93/99.54	90/99.28	89/99.52	No match	No match	No match	No match
	HS	O9:H4	4581764		CP092639.1	Unknown	Unknown	6	93/99.25	92/99.01	86/99.25	85/99.45	No match	No match	No match	No match
	EC-7215	O8/O160:H10	4830938		LR025096.1	Germany	Unknown	2-4-5-6	92/99.28	94/99.29	90/99.28	90/99.28	No match	No match	CRT1_16	No match
	L3_CS7_E2980	O114:H49	4992286		LR882978.1	Germany	Unknown	2(2)-7-12	92/99.32	93/99.43	89/99.24	89/99.42	No match	No match	No match	No match
	MINF_2E-sc-2280463	O103:H21	4944666		LR890651.1	Australia	Unknown	2-3(2)-8	92/99.35	95/99.33	90/99.19	91/99.33	No match	No match	No match	No match
	H240plasmid	O8/O46/O134:H21/H53	4795340		OL790696.1	China	Human	5	94/99.20	94/99.40	89/99.20	89/99.28	No match	No match	No match	No match
	STEFF_22	Shigella flexneri ONT:H10	4816770		CP055170.1	Hong Kong	Wastewater	3-4	92/99.31	92/99.36	89/99.31	88/99.39	No match	No match	No match	No match
	STEFF_10	Shigella flexneri O9/O30:H25	4861987		CP055194.1	Hong Kong	Wastewater	5(2)-6-7	92/99.29	94/99.45	89/99.13	90/99.20	No match	No match	No match	No match
	STEFF_3	Shigella flexneri O8:H7	4905256		CP055199.1	Hong Kong	Wastewater	1-3	92/99.13	92/99.56	88/99.33	89/99.56	No match	No match	No match	No match
	RHBSTW-00122	O8:H30	4725467		CP056846.1	UK	Wastewater		93/99.29	94/99.21	88/99.29	89/99.25	No match	No match	CRT1_1-3, 19, 22-24	No match
	RHB06-C09	ONT:H21	4749889		CP055976.1	UK	Sheep feces	2-4-7	91/99.26	92/99.49	87/99.13	88/99.49	No match	No match	No match	No match
	RHB42-C23	ONT:H7	4722117		CP056920.1	UK	Sheep feces	4-6-9	92/99.18	93/99.46	87/99.18	88/99.46	No match	No match	CRT1_1-16	No match
	RHB33-C23	O147:H7	4732703		CP057186.1	UK	Sheep feces	2-3-11	92/99.13	94/99.50	88/99.13	89/98.96	No match	No match	No match	No match
	RHB26-C22	O89:H38	4729859		CP057441.1	UK	Cattle feces	2-11	92/99.37	93/99.38	89/99.33	89/99.21	No match	No match	No match	No match
	RHB17-C18	O103:H16	4713481		CP057684.1	UK	Pig feces	4	92/99.25	92/99.28	88/99.25	88/99.55	No match	No match	No match	No match
	RHB11-C13	O1:H7	4755202		CP057891.1	UK	Cattle feces	5	92/99.25	93/99.55	88/99.25	88/99.51	No match	No match	No match	No match
	RHB01-C21	O162:H7	4766443		CP058083.1	UK	Sheep feces	3(2)-5	91/99.31	93/99.22	88/99.31	88/99.52	No match	No match	No match	No match
	Res13-Lact-PEB01-20	O86:H21	4681154		CP062868.1	Canada	Pig feces	null	93/99.32	93/99.57	88/99.32	88/99.57	No match	No match	No match	No match
	BS90R-A	O8:H49	4739744		CP063341.1	Switzerland	Rectal swab	2	92/99.39	93/99.08	89/99.23	88/99.16	No match	No match	No match	No match
	SBF45	ONT:H7	4622610		CP067232.1	Switzerland	Surface water	6	93/99.21	92/99.34	87/99.22	86/99.38	No match	No match	No match	No match
	ECY44	O25:H21	4759245		CP069706.1	China	Chicken	5-9	87/99.40	90/99.49	84/99.31	85/99.48	No match	No match	No match	No match
	Sx181-0-1	O8:H7	4747607		CP078137.1	China	Human urine	2-3	92/99.25	94/99.41	89/99.25	89/99.37	No match	No match	No match	No match
	VCSW8	O150:H8	4672036		CP085488.1	Hong Kong	Soil	2	93/99.38	94/99.49	87/99.38	88/99.49	No match	No match	No match	No match
	SC492	O112sb/H19	4736913		LR778150.1	New Zealand	Water	4-5	92/99.36	93/99.46	89/99.36	89/99.34	No match	No match	CRT1_16	CRT2_1-3, 5-10
	SC480	O168:H16	4741504		LR778153.1	New Zealand	Water	6	91/99.22	92/99.24	87/99.22	88/99.36	No match	No match	No match	No match
	SC467	ONT:H16	4715938		LR782232.1	New Zealand	Soil	4-5	92/99.36	93/98.85	88/99.36	88/99.31	No match	No match	No match	No match
	2016-17-550		4712903		LR883965.1	Norway	Red fox	4-5	92/99.26	92/99.45	87/99.40	88/99.46	No match	No match	CRT1_1-12, 14-16	No match
	CV839-15		4917635		CP024978.1	China	Pig diarrheic intestine surface	1-2(2)-8-12	86/99.20	87/99.17	84/99.20	83/99.05	No match	No match	No match	No match
	Colony374		4733683		CP078555.1	Thailand	Food	null	86/98.96	84/99.56	81/99.41	79/99.54	No match	No match	No match	No match

## Sheet: Table S6 
Table S6. Comparison of CRISPR spacers of the representative O78 E. coli strains.
O78 APEC strains (RST)	RST3-1		RST4-4		RST21-1
	E19057	E123	E18005	E19025	E12049	E14033
CRISPR spacer contents	RST3-1	RST3-1	RST4-4	RST4-4	RST21-1 (II)	RST21-1 (I)
	CRT1_1-8 [8]	CRT1_1-8 [8]	CRT1_1-3, 5-8, 15-27 [20]	CRT1_1-3, 5-8, 15-27 [20]	CRT1_1-7, 9 [8]	CRT1_1-7, 9 [8]
	CRT2_1-3, 7-9 [6]	CRT2_6-9 [4]	CRT2_1-3, 6-11 [9]	CRT2_1-3, 6-11 [9]	CRT2_2, 11-18, 20-25 [15]	CRT2_1-10 [10]
E19057 (RST3-1-G1)	-	CRT1_1-8 (8)	none	none	none	none
		CRT2_7-9 (3)
E123 (RST3-1-G1)	CRT1_1-8 (8)	-	none	none	none	none
	CRT2_7-9 (3)
APEC O78 (RST3-1-G1)	CRT1_1-8 (8)	CRT1_1-8 (8)	none	none	none	none
	CRT2_1-3, 7-9 (6)	CRT2_6-9 (3)
FDAARGOS_433 (RST3-1-G1)	CRT1_1-8 (8)	CRT1_1-8 (8)	none	none	none	none
	CRT2_1-3, 7-9 (6)	CRT2_6-9 (3)
E-T654 (RST3-1-G2)	none	none	CRT1_1, 2, 17-24, 26, 27 (12)	CRT1_1, 2, 17-24, 26, 27 (12)	none	none
			CRT2_1-3, 6-11 (9)	CRT2_1-3, 6-11 (9)
WS3294A (RST3-1-G2)	none	none	CRT1_1-3, 5, 15-27 (17)	CRT1_1-3, 5, 15-27 (17)	none	none
			CRT2_1-3, 6-10 (8)	CRT2_1-3, 6-10 (8)
E18005 (RST4-4)	none	none	-	-	none	none
E19025 (RST4-4)	none	none	-	-	none	none
NCTC11129 (RST4-4)	none	none	CRT1_1-3, 8, 15-27 (17)	CRT1_1-3, 8, 15-27 (17)	none	none
			CRT2_1-3, 6-11 (9)	CRT2_1-3, 6-11 (9)
RHBSTW-00905 (RST4-4)	none	none	CRT1_1-3, 5-8, 15-27 (20)	CRT1_1-3, 5-8, 15-27 (20)	none	none
			CRT2_1, 8-11 (5)	CRT2_1, 8-11 (5)
E16EC0792 (RST4-4)	none	none	CRT1_1-3, 5-7, 15-27 (19)	CRT1_1-3, 5-7, 15-27 (19)	none	none
			CRT2_1-3, 6-11 (9]	CRT2_1-3, 6-11 (9)
AMSCJX04 (RST4-4)	none	none	CRT1_1-3, 5-8, 15-27 (20)	CRT1_1-3, 5-8, 15-27 (20)	none	none
			CRT2_1-3, 6-11 (9)	CRT2_1-3, 6-11 (9)
E12049 (RST21-1)	none	none	none	none	-	CRT1_1-7, 9 (8)
						CRT2_2 (1)
E14033 (RST21-1)	none	none	none	none	CRT1_1-7, 9 (8)	-
					CRT2_2 (1)
D10 (RST21-1)	none	none	none	none	CRT1_1-5, 7 (6)	CRT1_1-5, 7 (6)
					CRT2_2, 11-18, 20-25 (15)	CRT2_1-7, 9, 10 (9)
APEC O2-211 (RST21-1)	none	none	none	none	CRT1_1, 1-6, 9 (7)	CRT1_1-6, 9 (7)
					CRT2_2, 11-13, 15, 18, 20, 21, 25 (9)	CRT2_1, 2, 4, 5, 7-10 (8)
PSUO78 (RST21-1)	none	none	none	none	CRT1_1-7, 9 (8)	CRT1_1-7, 9 (8)
					CRT2_2, 11-18, 21, 22, 25 (13)	CRT2_1-7, 10 (8)
MSHS 133 (RST21-1)	none	none	none	none	CRT1_1-7 (7)	CRT1_1-7 (7)
					CRT2_2, 11-18, 23- 25 (12)	CRT2_1-7, 9, 10 (9)

## Sheet: Table S7 
Table S7. Targets of CRISPR spacers of the representative O78 APEC strains.
RST_CRT	No.	Spacer seq (5'->3')	Matched genes	Identity
RST3-1 CRT1	8	TCCACGCTGTAACGGCCATCATTAAGTTTAGT	non coding region of plasmid	1
	7	GCTGATGGTCTGGGAGTGTCCATCGGGCAACT	non coding region of plasmid	1
	6	GAAGTAGGCCTGACAGTGATTGAACGCATACT	no matching	-
	5	AGTTGGGGCGGCGCAATAACGAGACGATACGC	non coding region of plasmid	1
	4	GGGAGTGGCACTTCTGGGGTAGCGGCGGCCCT	non coding region of plasmid	1
	3	TCAACGCGCTCAGACGTTGCGTGAGTGAACCA	phage baseplate assembly protein V	0.9375
	2	AAATATCCAGGGCTGGGCTGGAGGCAGACGGC	no matching	-
	1	CCCGGAATGCATTCTGAAGGTTTGCTGTATAT	non coding region of plasmid	1
RST3-1 CRT2	9	TTGCCCGCGCAATTCCGGGAGCATCCGCAAT	non coding region of plasmid	1
	8	ACGGACAAAATATATATTGATTTGCGAATTA	non coding region of plasmid	1
	7	GTAAAGAAACTGCCGACAAATCCCTGTTCGT	non coding region of plasmid	1
	6	CCCGTCACCGACGCGCAGTGGCGCTACCGTG	non coding region of plasmid	1
	5	GGATGACCTGTCGCTAAAACTCGCCGCGTAC	non coding region of plasmid	1
	4	TGCGGATTACCGGCAAAACATGGGAGCAAAC	non coding region of plasmid	1
	3	CCGAACGGCTGGCGAAGCAGGTGGCTGGCGT	non coding region of plasmid	1
	2	GTTTACCGCCCCGCAGAGGCGCTGGCAGATC	non coding region of plasmid	1
	1	GGATGACCTGTCGCTAAAACTCGCCGCGTAC	non coding region of plasmid	1
RST4-4 CRT1	27	GCATTGACGCTTTAAACGACGACGGACGCCAC	hypothetical protein of phage	0.875
	26	AAAACAGCCTTTAGATTAGTACCTGACGACCG	no matching	-
	25	TAAACGCACCTGGCGCGCCACTTTATCAACAA	phage tail sheath protein	0.9677
	24	CGGCTTGTTTAATTGCGTGGAACGTCTCAATT	protein of unknown function (DUF2586) of phage	1
	23	ACGGCGTGGATTGAGGGACGGGTATTTGGTCC	no matching	-
	22	AGATCGCGCCACGAGGAAACGAATATGAACGG	no matching	-
	21	TGCCGCCAGGCCAGCGACACATCAGACAACTG	hypothetical protein of phage	0.9687
	20	GTCTGTGATGGCCTGCTCGTGAGTCCGCGGCG	non coding region of plasmid	0.9687
	19	TTTTGATTTCATTAACGGCGCTCCCCATATTT	DNA adenine methylase Dam of phage	0.9696
	18	TGCGCCGTAGCGTGTCCACCTATTGTAGTAAA	replication associated protein of phage	0.9375
	17	ATACAAACGCGGTGTTTATCAATATGAATTTT	DNA adenine methylase Dam of phage	-
	16	GCACCACGCGTACCCCGATGTTTGTTTTGCCA	phage tail protein, P2 protein I family of phage	0.9062
	15	ATCCGGCTATATCTTTGAGCATTACAGAAATA	no matching	-
	14	CTATTGCTTTCGTACAGATTTTCAGTGGTGCT	no matching	-
	13	AAAATTCTGTGTTTCGACCATTACTTCGGTAA	no matching	-
	12	ATTCTTGATCACGCTTTTACCGAAGTAATGGT	no matching	-
	11	GGGGTAGAATTATTCTTCGTGAGCGATTTATC	no matching	-
	10	CGGCGTTCCGTGCGGCAATTGGAATCACACCA	no matching	-
	9	CGTTCTGAATCCGATATTCTTCAGCACCTTCA	virus Gp157 of phage	0.875
	8	AGCGTCAATCAGCGCGTCTATCGCGTCACTTT	hypothetical protein of phage	0.875
	7	ATTTGGGGGTATGAGAGCGCCGAGCCGTTCGG	no matching	-
	6	GCTCCCTGTCAGTTGTAATCGATAACGTTGAT	virus Gp157 of phage	0.875
	5	ATGTAGGGGCAATCGAACGATTCTCTGCCGAC	no matching	-
	4	CCGAGCCCGATTATCGGCATGAGCGATGCGGA	DNA or RNA helicases of superfamily II of phage	-
	3	TCGAAGAAGAAAGGGAAATAATGCGAGGAACG	no matching	-
	2	TATTACGCGCCAGCAATGCTGACAGCGGCAAA	no matching	-
	1	CGCGAGAGCCAGCAAAACGCCAGGGCACAAAA	uncharacterized protein DUF1799 of phage	0.875
RST4-4 CRT2	11	CGACAAAATTCTCAAAACTCGATCAGGAAAAT	prophage tail fibre N-terminal domain-containing protein	0.9062
	10	CCACCGTTTTCGCCCACCAGGGCGCACAACCC	phage tail fiber-like protein	0.875
	9	GAAAAAGAGAAGGTAGAGAAAGCGGAATCTGG	exonuclease VII large subunit of phage	0.875
	8	CAGGTCTATCGGGCGATCAATAAAATCGGTCA	phage tail sheath monomer	1
	7	GCGCACCGTTGCGTCGAAAAGGCGCTGGAGAT	signal peptide peptidase SppA of phage	1
	6	TACGCTTACACAACGGGCGAATATTTTAACGG	phage tail fiber-like protein	0.9375
	5	GAACCCAATAGTGAAATACAGCATCATTTTTT	hypothetical protein of virus	0.8437
	4	ACCTGGAGGCGAAAAAGGCGCTTCGACGTAAA	hypothetical protein of virus	0.8125
	3	GAGGCCTATATCTCTAACCGCATCGGGCTGCGC	hypothetical protein of virus	0.8125
	2	GGGCAAATATAAATTCCAGCGTGCTTCATGAA	RING finger family protein of virus	0.8437
	1	CTGCGTAGCGACCTTTGCTCTCAATTTCGTTG	no matching	-
RST21-1 (II) CRT1	9	ACGTAACAAAACAACAGCAAAATATTATCGAC	hypothetical protein of phage	0.9687
	8	TTGATTTTGGTCCGAAATCTCCGGCACAAACA	phage sheath tube	1
	7	GCTCCGCCGGTTTGATCTCCGGTTTGCGCTGT	no matching	-
	6	GCAATTAATTTAGTTCCAGATGCTGCGAAAGA	hypothetical protein of phage	0.8437
	5	TTGGTCACTCGTCAAAAGTCGAGACGGTCGAA	no matching	-
	4	AATGATTGATATAAATCTGTGTACGGTGTCCG	no matching	-
	3	CTAGGATAAATTAAAAGACAAAATTGCAGCAA	phage tail tape measure	0.9667
	2	GAGCGACCAGTATCAAGATCGACAGGTTTTGC	no matching	-
	1	ATCGATATGTACGTTAGCGAGGGGATCACGCA	no matching	-
RST21-1 (II) CRT2	25	CATTGAAAACATTGCCTTTATTTTATTTTTTG	repressor protein CI of phage	1
	24	GTGCCGCCGCTGGGCACTTCCTTCCCGTGAGT	no matching	-
	23	CCCTGATAGCGTCCAGTTGAATGCGCGCCCGC	phage portal protein, lambda family	0.9687
	22	GCAGGCACGGGCAATATCAGACTCGGTCAAAG	hypothetical protein of phage	1
	21	CGTCTGCATACCCCTGTTTTTGCTCTTAGCCA	DnaB-like replicative helicase of phage	1
	20	TCGGTAAACGACTGGGTGCATAAATACAAGGG	putative antitoxin of toxin-antitoxin system, YdaS/YdaT of phage	1
	19	GGTGGCGAGCTGACGGAGTTGGTCTACCGGTC	non coding region of phage	0.9687
	18	CTCGGTTGTTTTCATATTACCGGCCTGCCACT	no matching	-
	17	ACAATATCCCGGACCGGGCGCTGATTTAGTCA	no matching	-
	16	CTTTTCATCAATCGGAGCATATTTGCGATCGA	no matching	-
	15	CGGACGGTGGGAATATAGAAAATCCGTCCACC	hypothetical protein of phage	0.9062
	14	TTATACTCTTTTCATCGACTAAGGAGGGGAGG	no matching	-
	13	CAATAACGCAGCATCCAGGAAGCTGTTTCCGC	phosphoadenosine phosphosulfate reductase family protein of phage	1
	12	CGATCGGTGAAGAGGTCCGCGAAATACTCACT	hypothetical protein of phage	0.8125
	11	GCGATAGTTGATTCAGCCGCGCCAGCGAATGT	no matching	-
	10	GGGCCGCCGCGAATTTACACACGATTCAATAC	non coding region of plasmid	0.8437
	9	AACTGGTGCGCGACGGCTGGCTAACAAAACGA	helix-turn-helix domain-containing protein of phage	1
	8	TTTCGCGGTTGCGCAGAGCCGCCGCCGAGGCA	helix-turn-helix domain-containing protein of phage	1
	7	CGTGGCTGCGCTGGCCGTTGCAGCAGTTTGAT	phage tail protein	1
	6	CGTAAACGCCCCGTCGCCATTAATTTCGGGGT	no matching	-
	5	TGGGATGAGCAAATAACGTCGTTTCCTAGAAA	non coding region of plasmid	0.9375
	4	CCGCCGTGCCAGTGATCCTCATACGGCCTGTT	no matching	-
	3	AAATTAAGAACGGCGTAAACGACGGCAGCATG	no matching	-
	2	GTGATGATTCAGAGCAGACATTAGCCCGCGCT	hypothetical protein of phage	1
	1	GGTAAAAACACGGTCTGAACCGACATTCATGT	LexA regulated function of phage	1

## Sheet: Table S8
Table S8. In silico genetic characterization of RST21-1 E. coli strains.
Strain	Serotype/pathotype	Genome (bp)	Accession no.	Country	Isolation source	mPPT	Genome coverage(%)/identity(%)		RST21-1 CRISPR
							RHB42-C04 (RST21-1)	E12049 (RST21-1)	CRT1	CRT2
APEC O2-211	O2:H4/APEC	5114241	CP006834.2	USA	Chicken air sac	2-3-4-9	96/99.98	95/99.98	CRT1_1-7	CRT2_1, 2, 4-6, 8-13, 15, 18-21, 25
MSHS 133	O24:H4/UPEC	4946083	CP041304.1	Canada	Human urine cystities	1-2-5-7	94/99.98	93/99.93	CRT1_1-7	CRT2_1-7, 9-18, 23-25
14EC020	O24:H4	4914884	CP024138.1	China	Human	1-2-4-5-7	94/99.98	92/99.99	CRT1_1-7	CRT2_1-5, 17, 18, 22-25
FDAARGOS_1286	O24:H4	5002346	CP069893.1	USA	Human	1-2(2)-4(2)	95/99.99	94/99.92	CRT1_1-7, 9	CRT2_1-7, 9-11, 24, 25
20Ec-P-124	O24:H4	4920828	AP017610.1	Japan	Pig	1-2(2)-5(2)	95/99.98	94/99.95	CRT1_1-7, 9	CRT2_1-3, 7, 9-13, 15-18, 20-25
13P477T	O33:H4	5050984	CP019273.1	Hong Kong	Pig feces	1-2(2)-4(2)-6	95/99.98	94/99.98	CRT1_1-6	CRT2_1, 10-12, 14-18, 20-25
104	O53:H4	4971313	CP029164.1	China	Chicken	2-3-5	95/99.97	97/99.93	CRT1_1-7, 9	CRT2_1-7, 9-15, 24, 25
RHB14-C23	O63:H18	4875147	CP057790.1	UK	Pig feces	2-4	94/99.98	90/99.99	CRT1_1-5	CRT2_1-12, 14-16, 19, 20
RHB14-C14	O63:H18	4875147	CP057818.1	UK	Pig feces	2-4	94/99.98	90/99.99	CRT1_1-5	CRT2_1-3, 5-12, 14-16, 19, 20
PSUO78	O78:H4/APEC	4988493	CP012112.1	USA	Chicken peritonitis	2-4-5-7	95/99.98	95/99.84	CRT1_1-7, 9	CRT2_1-7, 10, 13-18, 21, 22, 25
RHB27-C22	O85:H18	5130725	CP057396.1	UK	Pig feces	2-3-5	95/99.99	92/99.98	CRT1_1-6, 8	CRT2_1-10, 24, 25
CT30	O111:H4/ExPEC	4959799	CP032078.1	China	Avian	1-2-5-7	94/99.99	93/99.95	CRT1_1-7, 9	CRT2_1, 2, 4-7, 9-18, 20-22
2009C-3133	O119:H4/STEC	5155368	CP013025.1	USA	Human feces	1-2-3-4-15	97/99.98	95/99.85	CRT1_1-7, 9	CRT2_1-4, 6-8, 17, 18, 20-25
D10	O143:H4	5112249	CP010157.1	China	Dog	1-2-4-5	94/99.98	96/99.98	CRT1_1-5, 7	CRT2_1-7, 9-18, 20-25
STLEFF_47	O143:H4	4979339	CP058874.1	Hong Kong	Wastewater	2(2)-5-7-11	95/99.99	94/99.92	CRT1_1-7, 9	CRT2_1-7, 9-13, 18, 20-25
64.1	O157:H43	5145105	CP059917.1	Canada	Turkey feces	2-4-5	95/99.98	93/99.85	CRT1_1-4, 6, 7, 9	CRT2_1-4, 6, 15-18, 21-25
81.1	O157:H43	5134857	CP059913.1	Canada	Turkey feces	2-4-5	95/99.98	93/99.85	CRT1_1-4, 6, 7, 9	CRT2_1-4, 6, 15-18, 21-25
KKo009	O160:H4	4846819	CP091673.1	Japan	Water	1-2-4(2)	95/99.96	91/99.80	CRT1_1-6	CRT2_1, 10-18, 20-25
RHB42-C04	O183:H18	4854718	CP056940.1	UK	Sheep feces	2-3	100/100	91/99.98	CRT1_1-7, 9	CRT2_1-8, 12-25
E166	ONT:H28/ExPEC	4889222	CP032066.1	China	Avian	2-5	94/99.98	93/99.93	CRT1_1-7, 9	CRT2_1-5, 7, 9-17, 22-25
181.1	ONT:H4	5109016	CP059907.1	Canada	Turkey feces	2-3(2)-4-5-12(2)	95/99.98	93/99.85	CRT1_2-7, 9	CRT2_1-18, 20-25
CS18F	ONT:H4	4903022	CP074576.1	China	Chicken	2-7	94/99.99	91/99.97	CRT1_1-7, 9	CRT2_1-14, 17, 22-25
276.2	ONT:H4	5073668	CP059904.1	Canada	Turkey feces	2-4-5	95/99.96	92/99.91	CRT1_1-4, 6, 7, 9	CRT2_1-4, 6-8, 13-18, 21-25
56.2	ONT:H4	5067779	CP059922.1	Canada	Turkey feces	2-4(2)-5	95/99.96	92/99.95	CRT1_1-4, 6, 7, 9	CRT2_1-4, 6-8, 13-18, 21-25
			_

## Sheet: Table S9
Table S9. In silico genetic characterization of RST4-4 E. coli strains.
Strain	Serotype	Genome (bp)	Accession no.	Country	Origin	mPPT	Genome coverage(%)/identity(%)							CRISPR matching
							E-T654 (RST3-1_G2)	E123 (RST3-1)	E19057 (RST3-1)	E18005 (RST4-4)	E19025 (RST4-4)	E12049 (RST21-1)	E14033 (RST21-1)	RST3-1 CRISPR (APECO78)		RST4-4 CRISPR
NCTC11129	O8:H51	5008027	LR134222.1	Unknown	Unknown	2-3-5	96/99.97	91/99.40	92/99.40	92/99.98	92/99.98	85/98.16	86/98.16	No match	No match	CRT1_1-6, 10-27	CRT2_1-11
EF7-18-58	O8:H25	4757753	CP068591.1	Laos	Chicken feces	null	94/99.97	89/99.40	90/99.39	89/99.95	90/99.98	82/98.16	84/98.16	No match	No match	CRT1_1-13, 15-27	CRT2_1-11
13C1079T	O179:H51	4740860	CP019267.1	Hong Kong	Chicken	null	95/99.97	89/99.28	91/99.28	90/99.97	91/99.97	82/98.16	83/98.16	No match	No match	CRT1_1-13, 15-27	CRT2_1-11
RHBSTW-00905	O9a:H10	4620751	CP056249.1	UK	Wastewater	2(2)	92/99.97	86/99.41	88/99.40	87/99.95	87/99.97	82/98.16	83/98.16	No match	No match	CRT1_1-16, 19-27	CRT2_1, 8-11
AMSCJX04	O21:H51	4854921	CP058308.1	China	Panda feces	3-4	94/99.97	91/99.41	92/99.40	91/99.97	92/99.97	83/98.16	85/98.16	No match	No match	CRT1_1-6, 8-13, 15-27	CRT2_1-11
E16EC0792	O123/O186:H40/ExPEC	4783429	CP088890.1	Korea	Human blood	3-4	94/99.95	89/99.43	90/99.28	91/99.44	91/99.28	82/98.16	84/98.16	No match	No match	CRT1_1-7, 9-27	CRT2_1-11
EC71	O9/O160:H51	4792863	CP085622.1	China	Human urine	2	95/99.97	90/99.38	91/99.38	91/99.98	92/99.38	84/98.16	85/98.16	No match	No match	CRT1_1-13, 15-27	CRT2_1-11
PK8566	ONT:H9	4859576	CP080172.1	Pakistan	Chicken	2-4	92/99.98	90/99.45	91/99.44	89/99.99	90/99.96	83/98.16	84/98.15	No match	No match	CRT1_1-24, 26, 27	CRT2_1-9
LWY6	O153:H51	4933433	CP072204.1	China	Feces	3	95/99.97	90/99.40	91/99.39	89/99.99	92/99.97	84/98.16	85/98.16	No match	No match	CRT1_1-13, 15-27	CRT2_1-11
Colony152	ONT:HNT	4733683	CP078586.1	Thailand	Human rectal swab	null	86/99.85	80/99.34	82/99.25	80/99.95	81/99.95	75/97.94	78/97.94	No match	No match	No match	No match
Colony150	ONT:HNT	4733683	CP078587.1	Thailand	Human rectal swab	null	86/99.85	80/99.34	81/99.25	80/99.95	81/99.95	75/97.94	77/97.94	No match	No match	No match	No match

## Sheet: Table S10
Table S10. Profiles and frequency of virulence genes of O78 APEC strains.
Strains	RSTb	No. of genesb	Virulence genes
			Adhesins						Protectins		Siderophores							Toxins					Invasins	Michellaneous
			fimH	crlA	hra	mat	papC	iha	iss	traT	sitA	iroN	fyuA	iutA	irp2	ireA	chuA	hlyF	tsh	pic	vat	astA	tia	ompT	malX
E12049	21-1	20
E14033	21-1	19
E12090	21-1	18
E123	3-1	17
E18005	4-4	17
E16018	4-4	16
E18016	4-4	16
E18027	21-1	16
E19014	4-4	16
E19025	4-4	16
E19034	4-4	16
E19045	4-4	16
E19070	4-4	16
E12091	4-4	15
E15016	4-4	15
E15026	4-4	15
E16011	4-4	15
E16015	5-1	15
E17039	12-6	15
E19033	4-4	15
E19057	3-1	15
E16023	3-1	14
E16039	4-4	14
E19024	3-1	14
E20019	3-1	14
E17001	3-1	13
E12050	3-1	12
E13028	3-1	12
E20042	3-1	11
E19013	4-5	9
E19040	3-1	9
E19056	3-1	9
Frequency (%)			100	100	75	75	6.3	3.1	100	68.8	100	100	90.6	87.5	87.5	65.6	9.4	100	75	9.4	9.4	3.1	3.1	100	100
aNone of O78 strains possess stx1, stx2, lt, st, kpsMT K1, neuC, afa/draB, gimB, ibeA, saf/focCD, iha, eaeA, sat, cnf1/2, and hylA genes.
bSignificant difference between RST3-1 and RST21-1 (p<0.05).

[truncated: 4 more sheets: Table S11, Table S12, Table S13, Table S14]
